# Supplementary material for: Characterization and therapeutic potential of newly isolated bacteriophages against Staphylococcus species in bovine mastitis
Source: J Virol. 2025 Feb 14;99(3):e01901-24. doi: 10.1128/jvi.01901-24 (PMC11915829; doi:10.1128/jvi.01901-24)
Supplement: Supplemental tables — Tables S1 to S8. [file jvi.01901-24-s0002.xlsx]

## Sheet: Table S1
Table S1. Sources and characteristics of Staphylococcus aureus strains used in host specificity testing.
Strain name" refers to the unique identifier assigned to each strain.
Identification (MALDI) represents the species confirmation based on MALDI-TOF analysis.
Isolation source specifies the origin of each strain, primarily from mastitic cows.
Methicillin Resistance Status indicates whether each strain is methicillin-susceptible (MSSA) or methicillin-resistant (MRSA).
#	Strain name	Identification (MALDI)	Isolation source	Methicillin Resistance Status
1	bovine-mastitis-SAU001	Staphylococcus aureus	Mastitic cow	MSSA
2	bovine-mastitis-SAU002	Staphylococcus aureus	Mastitic cow	MRSA
3	bovine-mastitis-SAU003	Staphylococcus aureus	Mastitic cow	MSSA
4	bovine-mastitis-SAU004	Staphylococcus aureus	Mastitic cow	MSSA
5	bovine-mastitis-SAU005	Staphylococcus aureus	Mastitic cow	MSSA
6	bovine-mastitis-SAU006	Staphylococcus aureus	Mastitic cow	MSSA
7	bovine-mastitis-SAU007	Staphylococcus aureus	Mastitic cow	MSSA
8	bovine-mastitis-SAU008	Staphylococcus aureus	Mastitic cow	MSSA
9	bovine-mastitis-SAU009	Staphylococcus aureus	Mastitic cow	MSSA
10	bovine-mastitis-SAU010	Staphylococcus aureus	Mastitic cow	MSSA
11	bovine-mastitis-SAU011	Staphylococcus aureus	Mastitic cow	MSSA
12	bovine-mastitis-SAU012	Staphylococcus aureus	Mastitic cow	MSSA
13	bovine-mastitis-SAU013	Staphylococcus aureus	Mastitic cow	MSSA
14	bovine-mastitis-SAU014	Staphylococcus aureus	Mastitic cow	MSSA
15	bovine-mastitis-SAU015	Staphylococcus aureus	Mastitic cow	MSSA
16	bovine-mastitis-SAU016	Staphylococcus aureus	Mastitic cow	MSSA
17	bovine-mastitis-SAU017	Staphylococcus aureus	Mastitic cow	MSSA
18	bovine-mastitis-SAU018	Staphylococcus aureus	Mastitic cow	MSSA
19	bovine-mastitis-SAU019	Staphylococcus aureus	Mastitic cow	MSSA
20	bovine-mastitis-SAU020	Staphylococcus aureus	Mastitic cow	MSSA
21	bovine-mastitis-SAU021	Staphylococcus aureus	Mastitic cow	MSSA
22	bovine-mastitis-SAU022	Staphylococcus aureus	Mastitic cow	MSSA
23	bovine-mastitis-SAU023	Staphylococcus aureus	Mastitic cow	MSSA
24	bovine-mastitis-SAU024	Staphylococcus aureus	Mastitic cow	MSSA
25	bovine-mastitis-SAU025	Staphylococcus aureus	Mastitic cow	MSSA
26	bovine-mastitis-SAU026	Staphylococcus aureus	Mastitic cow	MSSA
27	bovine-mastitis-SAU027	Staphylococcus aureus	Mastitic cow	MSSA
28	bovine-mastitis-SAU028	Staphylococcus aureus	Mastitic cow	MSSA
29	bovine-mastitis-SAU029	Staphylococcus aureus	Mastitic cow	MSSA
30	bovine-mastitis-SAU030	Staphylococcus aureus	Mastitic cow	MRSA
31	bovine-mastitis-SAU031	Staphylococcus aureus	Mastitic cow	MSSA
32	bovine-mastitis-SAU032	Staphylococcus aureus	Mastitic cow	MSSA
33	bovine-mastitis-SAU033	Staphylococcus aureus	Mastitic cow	MSSA
34	bovine-mastitis-SAU034	Staphylococcus aureus	Mastitic cow	MSSA
35	bovine-mastitis-SAU035	Staphylococcus aureus	Mastitic cow	MSSA
36	bovine-mastitis-SAU036	Staphylococcus aureus	Mastitic cow	MSSA
37	bovine-mastitis-SAU037	Staphylococcus aureus	Mastitic cow	MSSA
38	bovine-mastitis-SAU038	Staphylococcus aureus	Mastitic cow	MSSA
39	bovine-mastitis-SAU039	Staphylococcus aureus	Mastitic cow	MRSA
40	bovine-mastitis-SAU040	Staphylococcus aureus	Mastitic cow	MSSA
41	bovine-mastitis-SAU041	Staphylococcus aureus	Mastitic cow	MSSA
42	bovine-mastitis-SAU042	Staphylococcus aureus	Mastitic cow	MRSA
43	bovine-mastitis-SAU043	Staphylococcus aureus	Mastitic cow	MSSA
44	bovine-mastitis-SAU044	Staphylococcus aureus	Mastitic cow	MSSA
45	bovine-mastitis-SAU045	Staphylococcus aureus	Mastitic cow	MSSA
46	bovine-mastitis-SAU046	Staphylococcus aureus	Mastitic cow	MSSA
47	bovine-mastitis-SAU047	Staphylococcus aureus	Mastitic cow	MSSA
48	bovine-mastitis-SAU048	Staphylococcus aureus	Mastitic cow	MSSA
49	bovine-mastitis-SAU049	Staphylococcus aureus	Mastitic cow	MSSA
50	bovine-mastitis-SAU050	Staphylococcus aureus	Mastitic cow	MSSA
51	bovine-mastitis-SAU051	Staphylococcus aureus	Mastitic cow	MSSA
52	bovine-mastitis-SAU052	Staphylococcus aureus	Mastitic cow	MSSA
53	bovine-mastitis-SAU053	Staphylococcus aureus	Mastitic cow	MRSA
54	bovine-mastitis-SAU054	Staphylococcus aureus	Mastitic cow	MSSA
55	bovine-mastitis-SAU055	Staphylococcus aureus	Mastitic cow	MSSA
56	bovine-mastitis-SAU056	Staphylococcus aureus	Mastitic cow	MSSA
57	bovine-mastitis-SAU057	Staphylococcus aureus	Mastitic cow	MRSA
58	bovine-mastitis-SAU058	Staphylococcus aureus	Mastitic cow	MSSA
59	bovine-mastitis-SAU059	Staphylococcus aureus	Mastitic cow	MSSA
60	bovine-mastitis-SAU060	Staphylococcus aureus	Mastitic cow	MSSA
61	bovine-mastitis-SAU061	Staphylococcus aureus	Mastitic cow	MSSA
62	bovine-mastitis-SAU062	Staphylococcus aureus	Mastitic cow	MSSA
63	bovine-mastitis-SAU063	Staphylococcus aureus	Mastitic cow	MSSA
64	bovine-mastitis-SAU064	Staphylococcus aureus	Mastitic cow	MSSA
65	bovine-mastitis-SAU065	Staphylococcus aureus	Mastitic cow	MSSA
66	bovine-mastitis-SAU066	Staphylococcus aureus	Mastitic cow	MSSA
67	bovine-mastitis-SAU067	Staphylococcus aureus	Mastitic cow	MSSA
68	bovine-mastitis-SAU068	Staphylococcus aureus	Mastitic cow	MSSA
69	bovine-mastitis-SAU069	Staphylococcus aureus	Mastitic cow	MSSA
70	bovine-mastitis-SAU070	Staphylococcus aureus	Mastitic cow	MSSA
71	bovine-mastitis-SAU071	Staphylococcus aureus	Mastitic cow	MSSA
72	bovine-mastitis-SAU072	Staphylococcus aureus	Mastitic cow	MSSA
73	bovine-mastitis-SAU073	Staphylococcus aureus	Mastitic cow	MSSA
74	bovine-mastitis-SAU074	Staphylococcus aureus	dairy farm	MRSA
75	bovine-mastitis-SAU075	Staphylococcus aureus	dairy farm	MSSA
76	bovine-mastitis-SAU076	Staphylococcus aureus	Mastitic cow	MSSA
77	bovine-mastitis-SAU077	Staphylococcus aureus	dairy farm	MSSA
78	bovine-mastitis-SAU078	Staphylococcus aureus	Mastitic cow	MSSA
79	bovine-mastitis-SAU079	Staphylococcus aureus	Mastitic cow	MSSA
80	bovine-mastitis-SAU080	Staphylococcus aureus	dairy farm	MSSA
81	bovine-mastitis-SAU081	Staphylococcus aureus	Mastitic cow	MSSA
82	bovine-mastitis-SAU082	Staphylococcus aureus	Mastitic cow	MSSA
83	bovine-mastitis-SAU083	Staphylococcus aureus	Mastitic cow	MSSA
84	bovine-mastitis-SAU084	Staphylococcus aureus	Mastitic cow	MSSA
85	bovine-mastitis-SAU085	Staphylococcus aureus	dairy farm	MSSA
86	bovine-mastitis-SAU086	Staphylococcus aureus	Mastitic cow	MSSA
87	bovine-mastitis-SAU087	Staphylococcus aureus	Mastitic cow	MSSA
88	bovine-mastitis-SAU088	Staphylococcus aureus	dairy farm	MSSA
89	bovine-mastitis-SAU089	Staphylococcus aureus	Mastitic cow	MSSA
90	bovine-mastitis-SAU090	Staphylococcus aureus	Mastitic cow	MSSA
91	bovine-mastitis-SAU091	Staphylococcus aureus	dairy farm	MSSA
92	bovine-mastitis-SAU092	Staphylococcus aureus	Mastitic cow	MSSA
93	bovine-mastitis-SAU093	Staphylococcus aureus	dairy farm	MSSA
94	bovine-mastitis-SAU094	Staphylococcus aureus	Mastitic cow	MSSA
95	bovine-mastitis-SAU095	Staphylococcus aureus	Mastitic cow	MSSA
96	bovine-mastitis-SAU096	Staphylococcus aureus	Mastitic cow	MSSA
97	bovine-mastitis-SAU097	Staphylococcus aureus	Mastitic cow	MSSA
98	bovine-mastitis-SAU098	Staphylococcus aureus	Mastitic cow	MSSA
99	bovine-mastitis-SAU099	Staphylococcus aureus	dairy farm	MSSA
100	bovine-mastitis-SAU100	Staphylococcus aureus	dairy farm	MSSA
101	bovine-mastitis-SAU101	Staphylococcus aureus	Mastitic cow	MSSA
102	bovine-mastitis-SAU102	Staphylococcus aureus	Mastitic cow	MSSA
103	bovine-mastitis-SAU103	Staphylococcus aureus	Mastitic cow	MSSA
104	bovine-mastitis-SAU104	Staphylococcus aureus	Mastitic cow	MSSA
105	bovine-mastitis-SAU105	Staphylococcus aureus	Mastitic cow	MSSA
106	bovine-mastitis-SAU106	Staphylococcus aureus	dairy farm	MSSA
107	bovine-mastitis-SAU107	Staphylococcus aureus	Mastitic cow	MSSA

## Sheet: Table S2
Table S2. Sources and characteristics of Coagulase-Negative Staphylococci (CoNS) strains used in host specificity testing.
Strain name" refers to the unique identifier assigned to each strain.
Identification (MALDI) represents the species confirmation based on MALDI-TOF analysis.
Isolation source specifies the origin of each strain, primarily from mastitic cows.
#	Strain name	Identification (MALDI)	Isolation source
1	bovine-mastitis-SBO001	Staphylococcus borealis	Mastitic cow
2	bovine-mastitis-SBO002	Staphylococcus borealis	Mastitic cow
3	bovine-mastitis-SBO003	Staphylococcus borealis	Mastitic cow
4	bovine-mastitis-SCH001	Staphylococcus chromogenes	Mastitic cow
5	bovine-mastitis-SCH002	Staphylococcus chromogenes	Mastitic cow
6	bovine-mastitis-SCH003	Staphylococcus chromogenes	Mastitic cow
7	bovine-mastitis-SEP001	Staphylococcus epidermidis	Mastitic cow
8	bovine-mastitis-SEP002	Staphylococcus epidermidis	Mastitic cow
9	bovine-mastitis-SEP003	Staphylococcus epidermidis	Mastitic cow
10	bovine-mastitis-SHA001	Staphylococcus haemolyticus	Mastitic cow
11	bovine-mastitis-SHA002	Staphylococcus haemolyticus	Mastitic cow
12	bovine-mastitis-SHA003	Staphylococcus haemolyticus	dairy farm
13	bovine-mastitis-SSA001	Staphylococcus saprophyticus	Mastitic cow
14	bovine-mastitis-SSA002	Staphylococcus saprophyticus	Mastitic cow
15	bovine-mastitis-SSA003	Staphylococcus saprophyticus	Mastitic cow
16	bovine-mastitis-SSC001	Staphylococcus sciuri	Mastitic cow
17	bovine-mastitis-SSC002	Staphylococcus sciuri	Mastitic cow
18	bovine-mastitis-SSC003	Staphylococcus sciuri	Mastitic cow
19	bovine-mastitis-SSI001	Staphylococcus simulans	Mastitic cow
20	bovine-mastitis-SSI002	Staphylococcus simulans	Mastitic cow
21	bovine-mastitis-SSI003	Staphylococcus simulans	Mastitic cow
22	bovine-mastitis-SXY001	Staphylococcus xylosus	Mastitic cow
23	bovine-mastitis-SXY002	Staphylococcus xylosus	Mastitic cow
24	bovine-mastitis-SXY003	Staphylococcus xylosus	Mastitic cow

## Sheet: Table S3
TABLE S3. Genomic features of newly isolated bacteriophages.
Features	OPT-SA02	OPT-SC01	OPT-SX11
Size (bp)	141852	142961	140468
GC contents	30.15	30.93	30.17
Number of contigs	1	1	1
Coding density	89.06	84.79	89.55
Number of CDSs	224	210	222
Number of tRNA genes	4	1	4
Total number of genes	228	211	226

## Sheet: Table S4
TABLE S4. The functional annotation of isolated bacteriophage OPT-SA02.
"locus tag" is the ID of protein-coding gene (CDS) assigned by prokka annotation.
"prokka product" is the product of genes assigned by prokka annotation.
The next 5 columns "NCBI BLAST target", "NCBI target product", "NCBI target strain", "NCBI coverage", "NCBI identity", indicate ID, function and strain of the BLAST database hit, and its values for query coverage and percent identity against NCBI non-redundant (nr) protein sequences database, respectively.
The next 6 columns are BLAST results against the curated PHROG database according to "lysis" category. "PHROG index", "PHROG lysis product", "PHROG coverage", "PHROG identity", "PHROG e-value", "PHROG bitscore" are the index, function, and its values for percent identity, query coverage, e-value, and bitscore for the curated database hits, respectively.
locus tag	prokka product	NCBI BLAST target	NCBI target product	NCBI target strain	NCBI coverage	NCBI identity	PHROG index	PHROG lysis product	PHROG identity	PHROG coverage	PHROG e-value	PHROG bitscore
OPT_SA02_00005	hypothetical protein	YP_007002135.1	hypothetical protein F360_gp012	Staphylococcus phage G15	1	1	N/A	N/A	N/A	N/A	N/A	N/A
OPT_SA02_00010	hypothetical protein	YP_007002134.1	hypothetical protein F360_gp011	Staphylococcus phage G15	1	1	N/A	N/A	N/A	N/A	N/A	N/A
OPT_SA02_00015	hypothetical protein	UVD36964.1	hypothetical protein	Staphylococcus phage SYL	1	1	N/A	N/A	N/A	N/A	N/A	N/A
OPT_SA02_00020	hypothetical protein	YP_007002132.1	hypothetical protein F360_gp009	Staphylococcus phage G15	1	1	N/A	N/A	N/A	N/A	N/A	N/A
OPT_SA02_00025	hypothetical protein	YP_007002131.1	hypothetical protein F360_gp008	Staphylococcus phage G15	1	1	N/A	N/A	N/A	N/A	N/A	N/A
OPT_SA02_00030	hypothetical protein	UVD36967.1	hypothetical protein	Staphylococcus phage SYL	1	1	N/A	N/A	N/A	N/A	N/A	N/A
OPT_SA02_00035	hypothetical protein	YP_007002129.1	hypothetical protein F360_gp006	Staphylococcus phage G15	1	1	N/A	N/A	N/A	N/A	N/A	N/A
OPT_SA02_00040	hypothetical protein	YP_007002128.1	TreN-like membrane protein	Staphylococcus phage G15	1	1	N/A	N/A	N/A	N/A	N/A	N/A
OPT_SA02_00045	hypothetical protein	YP_007002127.1	hypothetical protein F360_gp004	Staphylococcus phage G15	1	1	N/A	N/A	N/A	N/A	N/A	N/A
OPT_SA02_00050	hypothetical protein	YP_007002126.1	hypothetical protein F360_gp003	Staphylococcus phage G15	1	1	N/A	N/A	N/A	N/A	N/A	N/A
OPT_SA02_00055	hypothetical protein	YP_007002125.1	hypothetical protein F360_gp002	Staphylococcus phage G15	1	1	N/A	N/A	N/A	N/A	N/A	N/A
OPT_SA02_00060	hypothetical protein	YP_007002124.1	hypothetical protein F360_gp001	Staphylococcus phage G15	1	1	N/A	N/A	N/A	N/A	N/A	N/A
OPT_SA02_00065	hypothetical protein	YP_009099461.1	terminal repeat-encoded protein	Staphylococcus phage P108	1	1	N/A	N/A	N/A	N/A	N/A	N/A
OPT_SA02_00070	hypothetical protein	YP_009099460.1	hypothetical protein P108_0123	Staphylococcus phage P108	1	1	N/A	N/A	N/A	N/A	N/A	N/A
OPT_SA02_00075	hypothetical protein	ASZ78145.1	hypothetical protein	Staphylococcus phage SA3	1	0.924051	N/A	N/A	N/A	N/A	N/A	N/A
OPT_SA02_00080	hypothetical protein	WID30776.1	hypothetical protein	Staphylococcus phage HMGUsa2	0.926829	0.853659	N/A	N/A	N/A	N/A	N/A	N/A
OPT_SA02_00085	hypothetical protein	WBF04115.1	hypothetical protein VL14_ORF170	Staphylococcus phage vB_SauM_VL14	0.990099	0.50495	N/A	N/A	N/A	N/A	N/A	N/A
OPT_SA02_00090	hypothetical protein	UJQ43231.1	hypothetical protein	Staphylococcus phage vB_Sau_P68	0.952381	0.761905	N/A	N/A	N/A	N/A	N/A	N/A
OPT_SA02_00095	hypothetical protein	VEV88366.1	TreC	Staphylococcus phage Stab23	1	0.778947	N/A	N/A	N/A	N/A	N/A	N/A
OPT_SA02_00100	hypothetical protein	ARM69487.1	hypothetical protein vBSauS24_132	Staphylococcus phage vB_Sau_S24	1	0.884615	N/A	N/A	N/A	N/A	N/A	N/A
OPT_SA02_00105	hypothetical protein	YP_009099453.1	hypothetical protein P108_0116	Staphylococcus phage P108	1	1	N/A	N/A	N/A	N/A	N/A	N/A
OPT_SA02_00110	hypothetical protein	YP_009099452.1	membrane protein	Staphylococcus phage P108	1	1	N/A	N/A	N/A	N/A	N/A	N/A
OPT_SA02_00115	hypothetical protein	UVD36984.1	hypothetical protein	Staphylococcus phage SYL	1	1	N/A	N/A	N/A	N/A	N/A	N/A
OPT_SA02_00120	hypothetical protein	ARQ96187.1	hypothetical protein qdsa002_231	Staphylococcus phage qdsa002	1	1	N/A	N/A	N/A	N/A	N/A	N/A
OPT_SA02_00125	hypothetical protein	YP_007002337.1	hypothetical protein F360_gp214	Staphylococcus phage G15	1	1	N/A	N/A	N/A	N/A	N/A	N/A
OPT_SA02_00130	hypothetical protein	YP_007002336.1	hypothetical protein F360_gp213	Staphylococcus phage G15	1	1	N/A	N/A	N/A	N/A	N/A	N/A
OPT_SA02_00135	hypothetical protein	YP_007002335.1	hypothetical protein F360_gp212	Staphylococcus phage G15	1	1	N/A	N/A	N/A	N/A	N/A	N/A
OPT_SA02_00140	hypothetical protein	YP_007002334.1	hypothetical protein F360_gp211	Staphylococcus phage G15	1	1	N/A	N/A	N/A	N/A	N/A	N/A
OPT_SA02_00145	hypothetical protein	ARQ96182.1	hypothetical protein qdsa002_226	Staphylococcus phage qdsa002	1	1	N/A	N/A	N/A	N/A	N/A	N/A
OPT_SA02_00150	hypothetical protein	YP_007002332.1	hypothetical protein F360_gp209	Staphylococcus phage G15	1	1	N/A	N/A	N/A	N/A	N/A	N/A
OPT_SA02_00155	hypothetical protein	YP_007002331.1	hypothetical protein F360_gp208	Staphylococcus phage G15	1	1	N/A	N/A	N/A	N/A	N/A	N/A
OPT_SA02_00160	hypothetical protein	YP_007002330.1	hypothetical protein F360_gp207	Staphylococcus phage G15	1	1	N/A	N/A	N/A	N/A	N/A	N/A
OPT_SA02_00165	hypothetical protein	YP_007002329.1	hypothetical protein F360_gp206	Staphylococcus phage G15	1	1	N/A	N/A	N/A	N/A	N/A	N/A
OPT_SA02_00170	hypothetical protein	YP_007002328.1	hypothetical protein F360_gp205	Staphylococcus phage G15	1	1	N/A	N/A	N/A	N/A	N/A	N/A
OPT_SA02_00175	hypothetical protein	YP_007002327.1	hypothetical protein F360_gp204	Staphylococcus phage G15	1	1	N/A	N/A	N/A	N/A	N/A	N/A
OPT_SA02_00180	hypothetical protein	YP_007002326.1	nicotinamide phosphoribosyl transferase	Staphylococcus phage G15	1	1	N/A	N/A	N/A	N/A	N/A	N/A
OPT_SA02_00185	hypothetical protein	YP_007002325.1	ribose-phosphate pyrophosphokinase	Staphylococcus phage G15	1	1	N/A	N/A	N/A	N/A	N/A	N/A
OPT_SA02_00190	hypothetical protein	YP_007002324.1	hypothetical protein F360_gp201	Staphylococcus phage G15	1	1	N/A	N/A	N/A	N/A	N/A	N/A
OPT_SA02_00195	hypothetical protein	YP_007002323.1	hypothetical protein F360_gp200	Staphylococcus phage G15	1	1	N/A	N/A	N/A	N/A	N/A	N/A
OPT_SA02_00200	hypothetical protein	WP_015977815.1	hypothetical protein	Staphylococcus aureus	1	1	N/A	N/A	N/A	N/A	N/A	N/A
OPT_SA02_00205	hypothetical protein	YP_007002321.1	hypothetical protein F360_gp198	Staphylococcus phage G15	1	1	N/A	N/A	N/A	N/A	N/A	N/A
OPT_SA02_00210	hypothetical protein	YP_007002320.1	hypothetical protein F360_gp197	Staphylococcus phage G15	1	1	N/A	N/A	N/A	N/A	N/A	N/A
OPT_SA02_00215	hypothetical protein	YP_007002319.1	hypothetical protein F360_gp196	Staphylococcus phage G15	1	1	N/A	N/A	N/A	N/A	N/A	N/A
OPT_SA02_00220	hypothetical protein	YP_007002318.1	hypothetical protein F360_gp195	Staphylococcus phage G15	1	1	N/A	N/A	N/A	N/A	N/A	N/A
OPT_SA02_00225	hypothetical protein	YP_007002317.1	hypothetical protein F360_gp194	Staphylococcus phage G15	1	1	N/A	N/A	N/A	N/A	N/A	N/A
OPT_SA02_00230	hypothetical protein	YP_007002316.1	hypothetical protein F360_gp193	Staphylococcus phage G15	1	1	N/A	N/A	N/A	N/A	N/A	N/A
OPT_SA02_00235	hypothetical protein	YP_007002315.1	hypothetical protein F360_gp192	Staphylococcus phage G15	1	1	N/A	N/A	N/A	N/A	N/A	N/A
OPT_SA02_00240	hypothetical protein	YP_009099429.1	hypothetical protein P108_0092	Staphylococcus phage P108	1	1	N/A	N/A	N/A	N/A	N/A	N/A
OPT_SA02_00245	hypothetical protein	YP_007002312.1	phosphoesterase	Staphylococcus phage G15	1	1	N/A	N/A	N/A	N/A	N/A	N/A
OPT_SA02_00250	hypothetical protein	YP_007002311.1	hypothetical protein F360_gp188	Staphylococcus phage G15	1	1	N/A	N/A	N/A	N/A	N/A	N/A
OPT_SA02_00255	hypothetical protein	YP_007002310.1	hypothetical protein F360_gp187	Staphylococcus phage G15	1	1	N/A	N/A	N/A	N/A	N/A	N/A
OPT_SA02_00260	hypothetical protein	YP_007002309.1	hypothetical protein F360_gp186	Staphylococcus phage G15	1	1	N/A	N/A	N/A	N/A	N/A	N/A
OPT_SA02_00265	hypothetical protein	YP_009099424.1	hypothetical protein P108_0087	Staphylococcus phage P108	1	1	N/A	N/A	N/A	N/A	N/A	N/A
OPT_SA02_00270	hypothetical protein	YP_007002307.1	transcription factor	Staphylococcus phage G15	1	1	N/A	N/A	N/A	N/A	N/A	N/A
OPT_SA02_00275	hypothetical protein	YP_007002306.1	membrane protein	Staphylococcus phage G15	1	1	N/A	N/A	N/A	N/A	N/A	N/A
OPT_SA02_00280	hypothetical protein	YP_007002305.1	hypothetical protein F360_gp182	Staphylococcus phage G15	1	1	N/A	N/A	N/A	N/A	N/A	N/A
OPT_SA02_00285	hypothetical protein	YP_007002303.1	hypothetical protein F360_gp180	Staphylococcus phage G15	1	1	N/A	N/A	N/A	N/A	N/A	N/A
OPT_SA02_00290	hypothetical protein	YP_007002302.1	HNH endonuclease	Staphylococcus phage G15	1	1	N/A	N/A	N/A	N/A	N/A	N/A
OPT_SA02_00295	hypothetical protein	YP_007002301.1	hypothetical protein F360_gp178	Staphylococcus phage G15	1	1	N/A	N/A	N/A	N/A	N/A	N/A
OPT_SA02_00300	hypothetical protein	YP_007002300.1	hypothetical protein F360_gp177	Staphylococcus phage G15	1	1	N/A	N/A	N/A	N/A	N/A	N/A
OPT_SA02_00305	hypothetical protein	YP_007002299.1	hypothetical protein F360_gp176	Staphylococcus phage G15	1	1	N/A	N/A	N/A	N/A	N/A	N/A
OPT_SA02_00310	hypothetical protein	YP_007002298.1	hypothetical protein F360_gp175	Staphylococcus phage G15	1	1	N/A	N/A	N/A	N/A	N/A	N/A
OPT_SA02_00315	hypothetical protein	YP_007002297.1	hypothetical protein F360_gp174	Staphylococcus phage G15	1	1	N/A	N/A	N/A	N/A	N/A	N/A
OPT_SA02_00320	hypothetical protein	YP_007002296.1	membrane protein	Staphylococcus phage G15	1	1	N/A	N/A	N/A	N/A	N/A	N/A
OPT_SA02_00325	hypothetical protein	YP_007002295.1	hypothetical protein F360_gp172	Staphylococcus phage G15	1	1	N/A	N/A	N/A	N/A	N/A	N/A
OPT_SA02_00330	hypothetical protein	YP_009098098.1	hypothetical protein OZ71_gp168	Staphylococcus phage MCE-2014	1	1	N/A	N/A	N/A	N/A	N/A	N/A
OPT_SA02_00335	hypothetical protein	YP_007002294.1	hypothetical protein F360_gp171	Staphylococcus phage G15	1	1	N/A	N/A	N/A	N/A	N/A	N/A
OPT_SA02_00340	hypothetical protein	YP_007002293.1	ribulose-1;5-bisphosphate carboxylase/oxygenase small subunit	Staphylococcus phage G15	1	1	N/A	N/A	N/A	N/A	N/A	N/A
OPT_SA02_00345	hypothetical protein	YP_009099407.1	hypothetical protein P108_0070	Staphylococcus phage P108	1	1	N/A	N/A	N/A	N/A	N/A	N/A
OPT_SA02_00350	hypothetical protein	ARQ96141.1	hypothetical protein qdsa002_184	Staphylococcus phage qdsa002	1	1	N/A	N/A	N/A	N/A	N/A	N/A
OPT_SA02_00355	hypothetical protein	WP_015977832.1	hypothetical protein	Staphylococcus aureus	1	1	N/A	N/A	N/A	N/A	N/A	N/A
OPT_SA02_00360	hypothetical protein	YP_007002289.1	hypothetical protein F360_gp166	Staphylococcus phage G15	1	1	N/A	N/A	N/A	N/A	N/A	N/A
OPT_SA02_00365	hypothetical protein	YP_007002288.1	hypothetical protein F360_gp165	Staphylococcus phage G15	1	1	N/A	N/A	N/A	N/A	N/A	N/A
OPT_SA02_00370	hypothetical protein	YP_007002287.1	hypothetical protein F360_gp164	Staphylococcus phage G15	1	1	N/A	N/A	N/A	N/A	N/A	N/A
OPT_SA02_00375	hypothetical protein	YP_007002286.1	hypothetical protein F360_gp163	Staphylococcus phage G15	1	1	N/A	N/A	N/A	N/A	N/A	N/A
OPT_SA02_00380	hypothetical protein	YP_007002285.1	DNA binding protein	Staphylococcus phage G15	1	1	N/A	N/A	N/A	N/A	N/A	N/A
OPT_SA02_00385	hypothetical protein	YP_007002284.1	virion structural protein	Staphylococcus phage G15	1	1	N/A	N/A	N/A	N/A	N/A	N/A
OPT_SA02_00390	hypothetical protein	ARQ96133.1	hypothetical protein qdsa002_176	Staphylococcus phage qdsa002	1	1	N/A	N/A	N/A	N/A	N/A	N/A
OPT_SA02_00395	hypothetical protein	YP_007002282.1	hypothetical protein F360_gp159	Staphylococcus phage G15	1	1	N/A	N/A	N/A	N/A	N/A	N/A
OPT_SA02_00400	hypothetical protein	YP_009099396.1	hypothetical protein P108_0059	Staphylococcus phage P108	1	1	N/A	N/A	N/A	N/A	N/A	N/A
OPT_SA02_00405	hypothetical protein	YP_009098083.1	sce7726 family protein	Staphylococcus phage MCE-2014	1	1	N/A	N/A	N/A	N/A	N/A	N/A
OPT_SA02_00410	hypothetical protein	YP_007002279.1	hypothetical protein F360_gp156	Staphylococcus phage G15	1	1	N/A	N/A	N/A	N/A	N/A	N/A
OPT_SA02_00415	hypothetical protein	ARQ96127.1	hypothetical protein qdsa002_170	Staphylococcus phage qdsa002	1	1	N/A	N/A	N/A	N/A	N/A	N/A
OPT_SA02_00420	hypothetical protein	WP_015974796.1	hypothetical protein	Staphylococcus aureus	1	1	N/A	N/A	N/A	N/A	N/A	N/A
OPT_SA02_00425	hypothetical protein	YP_007002276.1	exonuclease	Staphylococcus phage G15	1	1	N/A	N/A	N/A	N/A	N/A	N/A
OPT_SA02_00430	hypothetical protein	YP_007002275.1	hypothetical protein F360_gp152	Staphylococcus phage G15	1	1	N/A	N/A	N/A	N/A	N/A	N/A
OPT_SA02_00435	hypothetical protein	YP_007002274.1	hypothetical protein F360_gp151	Staphylococcus phage G15	1	1	N/A	N/A	N/A	N/A	N/A	N/A
OPT_SA02_00440	hypothetical protein	YP_007002273.1	major tail protein	Staphylococcus phage G15	1	1	N/A	N/A	N/A	N/A	N/A	N/A
OPT_SA02_00445	hypothetical protein	AEA36766.1	tail protein	Staphylococcus phage G15	1	1	N/A	N/A	N/A	N/A	N/A	N/A
OPT_SA02_00450	hypothetical protein	YP_007002271.1	Ig domain containing protein	Staphylococcus phage G15	1	1	N/A	N/A	N/A	N/A	N/A	N/A
OPT_SA02_00455	hypothetical protein	WP_015974791.1	putative sigma factor	Staphylococcus aureus	1	1	N/A	N/A	N/A	N/A	N/A	N/A
OPT_SA02_00460	hypothetical protein	WP_015977763.1	hypothetical protein	Staphylococcus aureus	1	1	N/A	N/A	N/A	N/A	N/A	N/A
OPT_SA02_00465	hypothetical protein	YP_007002268.1	UvsX-like recombinase	Staphylococcus phage G15	1	1	N/A	N/A	N/A	N/A	N/A	N/A
OPT_SA02_00470	hypothetical protein	YP_009099382.1	hypothetical protein P108_0045	Staphylococcus phage P108	1	1	N/A	N/A	N/A	N/A	N/A	N/A
OPT_SA02_00475	hypothetical protein	YP_007002266.1	hypothetical protein F360_gp143	Staphylococcus phage G15	1	1	N/A	N/A	N/A	N/A	N/A	N/A
OPT_SA02_00480	hypothetical protein	WJZ46506.1	hypothetical protein	Staphylococcus phage Baghdad	1	1	N/A	N/A	N/A	N/A	N/A	N/A
OPT_SA02_00485	hypothetical protein	YP_007002264.1	DNA polymerase	Staphylococcus phage G15	1	1	N/A	N/A	N/A	N/A	N/A	N/A
OPT_SA02_00490	hypothetical protein	WP_015974784.1	HU family DNA-binding protein	Staphylococcus aureus	1	1	N/A	N/A	N/A	N/A	N/A	N/A
OPT_SA02_00495	hypothetical protein	YP_007002262.1	hypothetical protein F360_gp139	Staphylococcus phage G15	1	1	N/A	N/A	N/A	N/A	N/A	N/A
OPT_SA02_00500	hypothetical protein	ARQ96110.1	thioredoxin-like protein	Staphylococcus phage qdsa002	1	1	N/A	N/A	N/A	N/A	N/A	N/A
OPT_SA02_00505	hypothetical protein	YP_009099374.1	hypothetical protein P108_0037	Staphylococcus phage P108	1	1	N/A	N/A	N/A	N/A	N/A	N/A
OPT_SA02_00510	Ribonucleoside-diphosphate reductase subunit beta	YP_009099373.1	ribonucleotide reductase class Ia beta subunit	Staphylococcus phage P108	1	1	N/A	N/A	N/A	N/A	N/A	N/A
OPT_SA02_00515	Ribonucleoside-diphosphate reductase large subunit	YP_009099372.1	ribonucleotide reductase large subunit	Staphylococcus phage P108	1	1	N/A	N/A	N/A	N/A	N/A	N/A
OPT_SA02_00520	hypothetical protein	YP_007002257.1	flavodoxin	Staphylococcus phage G15	1	1	N/A	N/A	N/A	N/A	N/A	N/A
OPT_SA02_00525	hypothetical protein	YP_009098057.1	RusA-like Holliday junction resolvase	Staphylococcus phage MCE-2014	1	1	N/A	N/A	N/A	N/A	N/A	N/A
OPT_SA02_00530	hypothetical protein	YP_009099369.1	hypothetical protein P108_0032	Staphylococcus phage P108	1	1	N/A	N/A	N/A	N/A	N/A	N/A
OPT_SA02_00535	hypothetical protein	WP_015977766.1	hypothetical protein	Staphylococcus aureus	1	1	N/A	N/A	N/A	N/A	N/A	N/A
OPT_SA02_00540	hypothetical protein	ASZ78051.1	DNA primase	Staphylococcus phage SA3	1	1	N/A	N/A	N/A	N/A	N/A	N/A
OPT_SA02_00545	hypothetical protein	YP_009099365.1	anti-sigma factor	Staphylococcus phage P108	1	1	N/A	N/A	N/A	N/A	N/A	N/A
OPT_SA02_00550	putative exonuclease subunit 2	YP_009099364.1	exonuclease	Staphylococcus phage P108	1	1	N/A	N/A	N/A	N/A	N/A	N/A
OPT_SA02_00555	hypothetical protein	UVD37073.1	hypothetical protein	Staphylococcus phage SYL	1	1	N/A	N/A	N/A	N/A	N/A	N/A
OPT_SA02_00560	hypothetical protein	YP_009099362.1	metallophosphoesterase	Staphylococcus phage P108	1	1	N/A	N/A	N/A	N/A	N/A	N/A
OPT_SA02_00565	hypothetical protein	ASZ78046.1	hypothetical protein	Staphylococcus phage SA3	1	1	N/A	N/A	N/A	N/A	N/A	N/A
OPT_SA02_00570	hypothetical protein	YP_009099360.1	AAA family ATPase	Staphylococcus phage P108	1	1	N/A	N/A	N/A	N/A	N/A	N/A
OPT_SA02_00575	hypothetical protein	YP_009099359.1	HTH DNA binding protein	Staphylococcus phage P108	1	1	N/A	N/A	N/A	N/A	N/A	N/A
OPT_SA02_00580	hypothetical protein	ASZ78043.1	DNA helicase	Staphylococcus phage SA3	1	1	N/A	N/A	N/A	N/A	N/A	N/A
OPT_SA02_00585	hypothetical protein	YP_009099356.1	tail fiber protein	Staphylococcus phage P108	1	0.997817	N/A	N/A	N/A	N/A	N/A	N/A
OPT_SA02_00590	hypothetical protein	YP_009099355.1	tail fiber protein	Staphylococcus phage P108	1	1	N/A	N/A	N/A	N/A	N/A	N/A
OPT_SA02_00595	hypothetical protein	YP_009099354.1	virion structural protein	Staphylococcus phage P108	1	0.995313	N/A	N/A	N/A	N/A	N/A	N/A
OPT_SA02_00600	hypothetical protein	YP_009099353.1	hypothetical protein P108_0016	Staphylococcus phage P108	1	1	N/A	N/A	N/A	N/A	N/A	N/A
OPT_SA02_00605	hypothetical protein	YP_009099352.1	DUF4815 domain-containing protein	Staphylococcus phage P108	1	1	N/A	N/A	N/A	N/A	N/A	N/A
OPT_SA02_00610	Virion protein 3	YP_009099351.1	virion structural protein	Staphylococcus phage P108	1	1	N/A	N/A	N/A	N/A	N/A	N/A
OPT_SA02_00615	hypothetical protein	N/A	N/A	N/A	N/A	N/A	N/A	N/A	N/A	N/A	N/A	N/A
OPT_SA02_00620	hypothetical protein	YP_009099349.1	baseplate J/gp47 family protein	Staphylococcus phage P108	1	1	N/A	N/A	N/A	N/A	N/A	N/A
OPT_SA02_00625	hypothetical protein	WP_015974761.1	DUF2634 domain-containing protein	Staphylococcus aureus	1	1	N/A	N/A	N/A	N/A	N/A	N/A
OPT_SA02_00630	hypothetical protein	ASZ78033.1	hypothetical protein	Staphylococcus phage SA3	1	1	N/A	N/A	N/A	N/A	N/A	N/A
OPT_SA02_00635	hypothetical protein	YP_009098036.1	virion structural protein	Staphylococcus phage MCE-2014	1	1	N/A	N/A	N/A	N/A	N/A	N/A
OPT_SA02_00640	hypothetical protein	YP_009099344.1	glycerophosphoryl diester phosphodiesterase	Staphylococcus phage P108	1	1	N/A	N/A	N/A	N/A	N/A	N/A
OPT_SA02_00645	hypothetical protein	YP_009099343.1	tail protein with lysin activity	Staphylococcus phage P108	1	1	N/A	N/A	N/A	N/A	N/A	N/A
OPT_SA02_00650	hypothetical protein	ASZ78029.1	N-acetylmuramoyl-L-alanine amidase	Staphylococcus phage SA3	1	1	N/A	N/A	N/A	N/A	N/A	N/A
OPT_SA02_00655	hypothetical protein	N/A	N/A	N/A	N/A	N/A	N/A	N/A	N/A	N/A	N/A	N/A
OPT_SA02_00660	hypothetical protein	YP_009099563.1	RNA polymerase beta subunit	Staphylococcus phage P108	1	1	N/A	N/A	N/A	N/A	N/A	N/A
OPT_SA02_00665	hypothetical protein	YP_007002228.1	tail assembly chaperone	Staphylococcus phage G15	1	1	N/A	N/A	N/A	N/A	N/A	N/A
OPT_SA02_00670	hypothetical protein	YP_007002227.1	virion structural protein	Staphylococcus phage G15	1	1	N/A	N/A	N/A	N/A	N/A	N/A
OPT_SA02_00675	hypothetical protein	YP_009099560.1	hypothetical protein P108_0223	Staphylococcus phage P108	1	1	N/A	N/A	N/A	N/A	N/A	N/A
OPT_SA02_00680	hypothetical protein	UVD37098.1	hypothetical protein	Staphylococcus phage SYL	1	1	N/A	N/A	N/A	N/A	N/A	N/A
OPT_SA02_00685	hypothetical protein	YP_007002224.1	hypothetical protein F360_gp101	Staphylococcus phage G15	1	1	N/A	N/A	N/A	N/A	N/A	N/A
OPT_SA02_00690	Virion protein 5	WP_015974750.1	MULTISPECIES: hypothetical protein	Bacteria	1	1	N/A	N/A	N/A	N/A	N/A	N/A
OPT_SA02_00695	Putative tail sheath protein	YP_009099555.1	tail sheath	Staphylococcus phage P108	1	1	N/A	N/A	N/A	N/A	N/A	N/A
OPT_SA02_00700	hypothetical protein	WP_015977812.1	MULTISPECIES: hypothetical protein	Bacteria	1	1	N/A	N/A	N/A	N/A	N/A	N/A
OPT_SA02_00705	hypothetical protein	YP_007002220.1	hypothetical protein F360_gp097	Staphylococcus phage G15	1	1	N/A	N/A	N/A	N/A	N/A	N/A
OPT_SA02_00710	hypothetical protein	YP_007002219.1	hypothetical protein F360_gp096	Staphylococcus phage G15	1	1	N/A	N/A	N/A	N/A	N/A	N/A
OPT_SA02_00715	hypothetical protein	YP_007002218.1	virion structural protein	Staphylococcus phage G15	1	1	N/A	N/A	N/A	N/A	N/A	N/A
OPT_SA02_00720	hypothetical protein	WP_015974745.1	hypothetical protein	Staphylococcus aureus	1	1	N/A	N/A	N/A	N/A	N/A	N/A
OPT_SA02_00725	hypothetical protein	YP_007002216.1	hypothetical protein F360_gp093	Staphylococcus phage G15	1	1	N/A	N/A	N/A	N/A	N/A	N/A
OPT_SA02_00730	Major capsid protein	YP_007002215.1	major head protein	Staphylococcus phage G15	1	1	N/A	N/A	N/A	N/A	N/A	N/A
OPT_SA02_00735	hypothetical protein	YP_007002214.1	hypothetical protein F360_gp091	Staphylococcus phage G15	1	0.996865	N/A	N/A	N/A	N/A	N/A	N/A
OPT_SA02_00740	hypothetical protein	AUG85513.1	putative prohead protease	Staphylococcus phage HSA30	1	1	N/A	N/A	N/A	N/A	N/A	N/A
OPT_SA02_00745	hypothetical protein	YP_007002212.1	portal protein	Staphylococcus phage G15	1	1	N/A	N/A	N/A	N/A	N/A	N/A
OPT_SA02_00750	hypothetical protein	UVD37113.1	putative portal protein	Staphylococcus phage SYL	1	1	N/A	N/A	N/A	N/A	N/A	N/A
OPT_SA02_00755	hypothetical protein	QVD57201.1	hypothetical protein PM36_101	Staphylococcus phage PM36	1	1	N/A	N/A	N/A	N/A	N/A	N/A
OPT_SA02_00760	hypothetical protein	YP_007002209.1	hypothetical protein F360_gp086	Staphylococcus phage G15	1	1	N/A	N/A	N/A	N/A	N/A	N/A
OPT_SA02_00765	hypothetical protein	YP_007002208.1	hypothetical protein F360_gp085	Staphylococcus phage G15	1	1	N/A	N/A	N/A	N/A	N/A	N/A
OPT_SA02_00770	hypothetical protein	UVD37118.1	hypothetical protein	Staphylococcus phage SYL	1	1	N/A	N/A	N/A	N/A	N/A	N/A
OPT_SA02_00775	hypothetical protein	YP_007002205.1	terminase large subunit	Staphylococcus phage G15	1	1	N/A	N/A	N/A	N/A	N/A	N/A
OPT_SA02_00780	hypothetical protein	UVD37120.1	hypothetical protein	Staphylococcus phage SYL	1	1	N/A	N/A	N/A	N/A	N/A	N/A
OPT_SA02_00785	hypothetical protein	WP_015977788.1	hypothetical protein	Staphylococcus aureus	1	1	N/A	N/A	N/A	N/A	N/A	N/A
OPT_SA02_00790	hypothetical protein	YP_009195900.1	membrane protein	Staphylococcus phage phiIPLA-RODI	1	1	N/A	N/A	N/A	N/A	N/A	N/A
OPT_SA02_00795	hypothetical protein	UVD37124.1	hypothetical protein	Staphylococcus phage SYL	1	1	N/A	N/A	N/A	N/A	N/A	N/A
OPT_SA02_00800	hypothetical protein	YP_007002198.1	hypothetical protein F360_gp075	Staphylococcus phage G15	1	1	N/A	N/A	N/A	N/A	N/A	N/A
OPT_SA02_00805	hypothetical protein	QIG56438.1	hypothetical protein SB18383_gp128	Staphylococcus phage Sb1_8383	1	1	N/A	N/A	N/A	N/A	N/A	N/A
OPT_SA02_00825	hypothetical protein	WP_015977827.1	hypothetical protein	Staphylococcus aureus	1	1	N/A	N/A	N/A	N/A	N/A	N/A
OPT_SA02_00830	hypothetical protein	YP_007002195.1	holin	Staphylococcus phage G15	1	1	phrog_962	holin	100	1	2.3e-92	334.3
OPT_SA02_00835	hypothetical protein	UXR08152.1	lysin	Staphylococcus phage vB_ScaM-V1SC04	1	0.96	N/A	N/A	N/A	N/A	N/A	N/A
OPT_SA02_00840	hypothetical protein	UXR08154.1	hypothetical protein	Staphylococcus phage vB_ScaM-V1SC04	1	0.807692	N/A	N/A	N/A	N/A	N/A	N/A
OPT_SA02_00845	hypothetical protein	UYD72159.1	lysin	Staphylococcus phage LJT-1	1	1	phrog_833	endolysin	100	1	2e-179	624.4
OPT_SA02_00850	hypothetical protein	YP_007002193.1	hypothetical protein F360_gp070	Staphylococcus phage G15	1	1	N/A	N/A	N/A	N/A	N/A	N/A
OPT_SA02_00855	hypothetical protein	YP_007002192.1	lipoprotein	Staphylococcus phage G15	1	1	N/A	N/A	N/A	N/A	N/A	N/A
OPT_SA02_00860	hypothetical protein	YP_007002191.1	transglycosylase	Staphylococcus phage G15	1	1	N/A	N/A	N/A	N/A	N/A	N/A
OPT_SA02_00865	hypothetical protein	WP_015977808.1	hypothetical protein	Staphylococcus aureus	1	1	N/A	N/A	N/A	N/A	N/A	N/A
OPT_SA02_00870	hypothetical protein	WP_015977806.1	helix-turn-helix transcriptional regulator	Staphylococcus aureus	1	1	N/A	N/A	N/A	N/A	N/A	N/A
OPT_SA02_00875	hypothetical protein	YP_009099518.1	hypothetical protein P108_0181	Staphylococcus phage P108	1	1	N/A	N/A	N/A	N/A	N/A	N/A
OPT_SA02_00880	hypothetical protein	WP_015977821.1	hypothetical protein	Staphylococcus aureus	1	1	N/A	N/A	N/A	N/A	N/A	N/A
OPT_SA02_00885	hypothetical protein	YP_007002186.1	Rnase H	Staphylococcus phage G15	1	1	N/A	N/A	N/A	N/A	N/A	N/A
OPT_SA02_00890	hypothetical protein	YP_007002185.1	hypothetical protein F360_gp062	Staphylococcus phage G15	1	1	N/A	N/A	N/A	N/A	N/A	N/A
OPT_SA02_00895	hypothetical protein	YP_007002184.1	PhoH family protein	Staphylococcus phage G15	1	1	N/A	N/A	N/A	N/A	N/A	N/A
OPT_SA02_00900	hypothetical protein	YP_007002183.1	hypothetical protein F360_gp060	Staphylococcus phage G15	1	1	N/A	N/A	N/A	N/A	N/A	N/A
OPT_SA02_00905	hypothetical protein	YP_009099513.1	RNA ligase	Staphylococcus phage P108	1	1	N/A	N/A	N/A	N/A	N/A	N/A
OPT_SA02_00910	hypothetical protein	YP_009099512.1	nucleoside 2-deoxyribosyltransferase	Staphylococcus phage P108	1	1	N/A	N/A	N/A	N/A	N/A	N/A
OPT_SA02_00915	hypothetical protein	ASZ77976.1	hypothetical protein	Staphylococcus phage SA3	1	1	N/A	N/A	N/A	N/A	N/A	N/A
OPT_SA02_00920	hypothetical protein	YP_009097978.1	virion structural protein	Staphylococcus phage MCE-2014	1	1	N/A	N/A	N/A	N/A	N/A	N/A
OPT_SA02_00925	hypothetical protein	YP_007002176.1	PcfJ domain-containing protein	Staphylococcus phage G15	1	1	N/A	N/A	N/A	N/A	N/A	N/A
OPT_SA02_00930	hypothetical protein	YP_007002175.1	hypothetical protein F360_gp052	Staphylococcus phage G15	1	1	N/A	N/A	N/A	N/A	N/A	N/A
OPT_SA02_00935	hypothetical protein	YP_007002174.1	hypothetical protein F360_gp051	Staphylococcus phage G15	1	1	N/A	N/A	N/A	N/A	N/A	N/A
OPT_SA02_00940	hypothetical protein	UYD72178.1	DNA-binding protein	Staphylococcus phage LJT-1	1	1	N/A	N/A	N/A	N/A	N/A	N/A
OPT_SA02_00945	hypothetical protein	YP_007002172.1	nucleotide kinase	Staphylococcus phage G15	1	1	N/A	N/A	N/A	N/A	N/A	N/A
OPT_SA02_00950	hypothetical protein	ARQ96019.1	hypothetical protein qdsa002_62	Staphylococcus phage qdsa002	1	1	N/A	N/A	N/A	N/A	N/A	N/A
OPT_SA02_00955	hypothetical protein	ASZ78190.1	putative porphyrin biosynthetic protein	Staphylococcus phage SA3	1	1	N/A	N/A	N/A	N/A	N/A	N/A
OPT_SA02_00960	hypothetical protein	ASZ78189.1	hypothetical protein	Staphylococcus phage SA3	1	1	N/A	N/A	N/A	N/A	N/A	N/A
OPT_SA02_00965	hypothetical protein	ARQ96016.1	putative membrane protein	Staphylococcus phage qdsa002	1	1	N/A	N/A	N/A	N/A	N/A	N/A
OPT_SA02_00970	hypothetical protein	YP_007002167.1	RinB-like transcriptional activator	Staphylococcus phage G15	1	1	N/A	N/A	N/A	N/A	N/A	N/A
OPT_SA02_00975	hypothetical protein	YP_007002166.1	hypothetical protein F360_gp043	Staphylococcus phage G15	1	1	N/A	N/A	N/A	N/A	N/A	N/A
OPT_SA02_00980	hypothetical protein	YP_007002165.1	hypothetical protein F360_gp042	Staphylococcus phage G15	1	0.994444	N/A	N/A	N/A	N/A	N/A	N/A
OPT_SA02_00985	hypothetical protein	YP_007002164.1	hypothetical protein F360_gp041	Staphylococcus phage G15	1	1	N/A	N/A	N/A	N/A	N/A	N/A
OPT_SA02_00990	hypothetical protein	YP_007002163.1	hypothetical protein F360_gp040	Staphylococcus phage G15	1	1	N/A	N/A	N/A	N/A	N/A	N/A
OPT_SA02_00995	hypothetical protein	YP_009195861.1	hypothetical protein AVU41_gp025	Staphylococcus phage phiIPLA-RODI	1	1	N/A	N/A	N/A	N/A	N/A	N/A
OPT_SA02_01000	hypothetical protein	YP_007002161.1	hypothetical protein F360_gp038	Staphylococcus phage G15	1	1	N/A	N/A	N/A	N/A	N/A	N/A
OPT_SA02_01005	hypothetical protein	ASZ78178.1	hypothetical protein	Staphylococcus phage SA3	1	1	N/A	N/A	N/A	N/A	N/A	N/A
OPT_SA02_01010	hypothetical protein	ASZ78177.1	hypothetical protein	Staphylococcus phage SA3	1	1	N/A	N/A	N/A	N/A	N/A	N/A
OPT_SA02_01015	hypothetical protein	ASZ78176.1	hypothetical protein	Staphylococcus phage SA3	1	1	N/A	N/A	N/A	N/A	N/A	N/A
OPT_SA02_01020	hypothetical protein	ASZ78175.1	hypothetical protein	Staphylococcus phage SA3	1	1	N/A	N/A	N/A	N/A	N/A	N/A
OPT_SA02_01025	hypothetical protein	ASZ78174.1	hypothetical protein	Staphylococcus phage SA3	1	1	N/A	N/A	N/A	N/A	N/A	N/A
OPT_SA02_01035	hypothetical protein	ASZ78173.1	serine/threonine protein phosphatase	Staphylococcus phage SA3	1	1	N/A	N/A	N/A	N/A	N/A	N/A
OPT_SA02_01040	hypothetical protein	YP_007002153.1	hypothetical protein F360_gp030	Staphylococcus phage G15	1	1	N/A	N/A	N/A	N/A	N/A	N/A
OPT_SA02_01045	hypothetical protein	ASZ78171.1	hypothetical protein	Staphylococcus phage SA3	1	1	N/A	N/A	N/A	N/A	N/A	N/A
OPT_SA02_01050	hypothetical protein	YP_009099485.1	hypothetical protein P108_0148	Staphylococcus phage P108	1	1	N/A	N/A	N/A	N/A	N/A	N/A
OPT_SA02_01055	hypothetical protein	ASZ78169.1	hypothetical protein	Staphylococcus phage SA3	1	1	N/A	N/A	N/A	N/A	N/A	N/A
OPT_SA02_01060	hypothetical protein	ASZ78168.1	hypothetical protein	Staphylococcus phage SA3	1	1	N/A	N/A	N/A	N/A	N/A	N/A
OPT_SA02_01065	hypothetical protein	ASZ78167.1	hypothetical protein	Staphylococcus phage SA3	1	1	N/A	N/A	N/A	N/A	N/A	N/A
OPT_SA02_01070	hypothetical protein	YP_007002146.1	hypothetical protein F360_gp023	Staphylococcus phage G15	1	1	N/A	N/A	N/A	N/A	N/A	N/A
OPT_SA02_01075	hypothetical protein	YP_007002145.1	hypothetical protein F360_gp022	Staphylococcus phage G15	1	1	N/A	N/A	N/A	N/A	N/A	N/A
OPT_SA02_01080	hypothetical protein	ARQ95989.1	hypothetical protein qdsa002_32	Staphylococcus phage qdsa002	1	1	N/A	N/A	N/A	N/A	N/A	N/A
OPT_SA02_01085	hypothetical protein	YP_007002143.1	hypothetical protein F360_gp020	Staphylococcus phage G15	1	1	N/A	N/A	N/A	N/A	N/A	N/A
OPT_SA02_01090	hypothetical protein	YP_007002142.1	hypothetical protein F360_gp019	Staphylococcus phage G15	1	1	N/A	N/A	N/A	N/A	N/A	N/A
OPT_SA02_01095	hypothetical protein	UVD37179.1	hypothetical protein	Staphylococcus phage SYL	1	1	N/A	N/A	N/A	N/A	N/A	N/A
OPT_SA02_01100	hypothetical protein	YP_007002140.1	hypothetical protein F360_gp017	Staphylococcus phage G15	1	1	N/A	N/A	N/A	N/A	N/A	N/A
OPT_SA02_01105	hypothetical protein	YP_007002139.1	hypothetical protein F360_gp016	Staphylococcus phage G15	1	1	N/A	N/A	N/A	N/A	N/A	N/A
OPT_SA02_01110	hypothetical protein	YP_007002138.1	hypothetical protein F360_gp015	Staphylococcus phage G15	1	1	N/A	N/A	N/A	N/A	N/A	N/A
OPT_SA02_01115	hypothetical protein	YP_007002137.1	hypothetical protein F360_gp014	Staphylococcus phage G15	1	1	N/A	N/A	N/A	N/A	N/A	N/A
OPT_SA02_01120	hypothetical protein	YP_007002136.1	hypothetical protein F360_gp013	Staphylococcus phage G15	1	1	N/A	N/A	N/A	N/A	N/A	N/A

## Sheet: Table S5
TABLE S5. The functional annotation of isolated bacteriophage OPT-SC01.
"locus tag" is the ID of protein-coding gene (CDS) assigned by prokka annotation.
"prokka product" is the product of genes assigned by prokka annotation.
The next 5 columns "NCBI BLAST target", "NCBI target product", "NCBI target strain", "NCBI coverage", "NCBI identity", indicate ID, function and strain of the BLAST database hit, and its values for query coverage and percent identity against NCBI non-redundant (nr) protein sequences database, respectively.
The next 6 columns are BLAST results against the curated PHROG database according to "lysis" category. "PHROG index", "PHROG lysis product", "PHROG coverage", "PHROG identity", "PHROG e-value", "PHROG bitscore" are the index, function, and its values for percent identity, query coverage, e-value, and bitscore for the curated database hits, respectively.
locus tag	prokka product	NCBI BLAST target	NCBI target product	NCBI target strain	NCBI coverage	NCBI identity	PHROG index	PHROG lysis product	PHROG identity	PHROG coverage	PHROG e-value	PHROG bitscore
OPT_SC01_00005	hypothetical protein	WFG33724.1	hypothetical protein YN120080_7	Staphylococcus phage vB_SauM_JDYN	1	0.890244	N/A	N/A	N/A	N/A	N/A	N/A
OPT_SC01_00010	hypothetical protein	QDJ97514.1	hypothetical protein PALS1_080	Staphylococcus phage PALS_1	1	0.948718	N/A	N/A	N/A	N/A	N/A	N/A
OPT_SC01_00015	hypothetical protein	UJQ43226.1	hypothetical protein	Staphylococcus phage vB_Sau_P68	1	0.882353	N/A	N/A	N/A	N/A	N/A	N/A
OPT_SC01_00020	hypothetical protein	YP_007112861.1	hypothetical protein F867_gp060	Staphylococcus phage JD007	0.978495	0.795699	N/A	N/A	N/A	N/A	N/A	N/A
OPT_SC01_00025	hypothetical protein	WFG33719.1	hypothetical protein YN120080_2	Staphylococcus phage vB_SauM_JDYN	1	0.806818	N/A	N/A	N/A	N/A	N/A	N/A
OPT_SC01_00030	hypothetical protein	ARM69287.1	TreN	Staphylococcus phage vB_Sau_Clo6	1	0.961538	N/A	N/A	N/A	N/A	N/A	N/A
OPT_SC01_00035	hypothetical protein	AVX47368.1	hypothetical protein C5023_000014	Staphylococcus phage vB_SauM_0414_108	1	0.976744	N/A	N/A	N/A	N/A	N/A	N/A
OPT_SC01_00040	hypothetical protein	WFG33922.1	hypothetical protein YN120080_205	Staphylococcus phage vB_SauM_JDYN	1	1	N/A	N/A	N/A	N/A	N/A	N/A
OPT_SC01_00045	hypothetical protein	UJQ43219.1	hypothetical protein	Staphylococcus phage vB_Sau_P68	1	0.956989	N/A	N/A	N/A	N/A	N/A	N/A
OPT_SC01_00050	hypothetical protein	ARM69072.1	TreP	Staphylococcus phage vB_Sau_CG	1	0.981308	N/A	N/A	N/A	N/A	N/A	N/A
OPT_SC01_00055	hypothetical protein	WFG33924.1	hypothetical protein F10086_2	Staphylococcus phage vB_SauM_JDF86	1	0.898876	N/A	N/A	N/A	N/A	N/A	N/A
OPT_SC01_00060	hypothetical protein	WJJ56809.1	SAM hydrolase	Staphylococcus phage vB_SAP01	1	0.894737	N/A	N/A	N/A	N/A	N/A	N/A
OPT_SC01_00065	hypothetical protein	QWY14762.1	hypothetical protein SAP23_GM000025	Staphylococcus phage SAP23	1	0.675159	N/A	N/A	N/A	N/A	N/A	N/A
OPT_SC01_00070	hypothetical protein	VEV88353.1	terminal repeat-encoded protein	Staphylococcus phage Stab20	1	0.916667	N/A	N/A	N/A	N/A	N/A	N/A
OPT_SC01_00075	hypothetical protein	ARM69081.1	TreT	Staphylococcus phage vB_Sau_CG	1	0.926829	N/A	N/A	N/A	N/A	N/A	N/A
OPT_SC01_00080	hypothetical protein	VEV89584.1	TreU	Staphylococcus phage Stab22	1	0.931507	N/A	N/A	N/A	N/A	N/A	N/A
OPT_SC01_00085	hypothetical protein	WFG34029.1	hypothetical protein F10086_107	Staphylococcus phage vB_SauM_JDF86	1	0.692308	N/A	N/A	N/A	N/A	N/A	N/A
OPT_SC01_00090	hypothetical protein	YP_009799525.1	protease	Staphylococcus phage phiSA_BS1	1	0.784741	N/A	N/A	N/A	N/A	N/A	N/A
OPT_SC01_00095	hypothetical protein	WAX23229.1	hypothetical protein VL10_ORF38	Staphylococcus phage vB_SauM_VL10	0.386667	0.298667	N/A	N/A	N/A	N/A	N/A	N/A
OPT_SC01_00100	hypothetical protein	VEV88133.1	hypothetical protein	Staphylococcus phage Stab20	0.910891	0.871287	N/A	N/A	N/A	N/A	N/A	N/A
OPT_SC01_00105	hypothetical protein	WFG33911.1	hypothetical protein YN120080_194	Staphylococcus phage vB_SauM_JDYN	1	0.942529	N/A	N/A	N/A	N/A	N/A	N/A
OPT_SC01_00110	hypothetical protein	UJQ43422.1	hypothetical protein	Staphylococcus phage vB_Sau_P68	1	1	N/A	N/A	N/A	N/A	N/A	N/A
OPT_SC01_00115	hypothetical protein	UQJ95918.1	hypothetical protein KMSP1_89	Staphylococcus phage KMSP1	0.993007	0.979021	N/A	N/A	N/A	N/A	N/A	N/A
OPT_SC01_00120	hypothetical protein	UQJ95919.1	hypothetical protein KMSP1_90	Staphylococcus phage KMSP1	1	1	N/A	N/A	N/A	N/A	N/A	N/A
OPT_SC01_00125	hypothetical protein	UQJ95920.1	hypothetical protein KMSP1_91	Staphylococcus phage KMSP1	1	1	N/A	N/A	N/A	N/A	N/A	N/A
OPT_SC01_00130	hypothetical protein	UQJ95921.1	hypothetical protein KMSP1_92	Staphylococcus phage KMSP1	1	1	N/A	N/A	N/A	N/A	N/A	N/A
OPT_SC01_00135	hypothetical protein	UJQ43416.1	hypothetical protein	Staphylococcus phage vB_Sau_P68	1	0.94	N/A	N/A	N/A	N/A	N/A	N/A
OPT_SC01_00140	hypothetical protein	WFG34112.1	hypothetical protein F10086_190	Staphylococcus phage vB_SauM_JDF86	1	0.88	N/A	N/A	N/A	N/A	N/A	N/A
OPT_SC01_00145	hypothetical protein	ARM69518.1	serine/threonine protein phosphatase	Staphylococcus phage vB_Sau_S24	1	0.991489	N/A	N/A	N/A	N/A	N/A	N/A
OPT_SC01_00150	hypothetical protein	UJQ43414.1	hypothetical protein	Staphylococcus phage vB_Sau_P68	1	1	N/A	N/A	N/A	N/A	N/A	N/A
OPT_SC01_00155	hypothetical protein	UJQ43413.1	hypothetical protein	Staphylococcus phage vB_Sau_P68	1	0.859375	N/A	N/A	N/A	N/A	N/A	N/A
OPT_SC01_00160	hypothetical protein	WFG33901.1	hypothetical protein YN120080_184	Staphylococcus phage vB_SauM_JDYN	1	0.983673	N/A	N/A	N/A	N/A	N/A	N/A
OPT_SC01_00165	hypothetical protein	UJQ43411.1	hypothetical protein	Staphylococcus phage vB_Sau_P68	1	0.970588	N/A	N/A	N/A	N/A	N/A	N/A
OPT_SC01_00170	hypothetical protein	UQJ95929.1	hypothetical protein KMSP1_100	Staphylococcus phage KMSP1	1	0.987342	N/A	N/A	N/A	N/A	N/A	N/A
OPT_SC01_00175	hypothetical protein	UQJ95930.1	hypothetical protein KMSP1_101	Staphylococcus phage KMSP1	1	0.992188	N/A	N/A	N/A	N/A	N/A	N/A
OPT_SC01_00180	hypothetical protein	ASZ78183.1	hypothetical protein	Staphylococcus phage SA3	1	1	N/A	N/A	N/A	N/A	N/A	N/A
OPT_SC01_00185	hypothetical protein	UJQ43407.1	hypothetical protein	Staphylococcus phage vB_Sau_P68	1	0.9875	N/A	N/A	N/A	N/A	N/A	N/A
OPT_SC01_00190	hypothetical protein	UJQ43406.1	hypothetical protein	Staphylococcus phage vB_Sau_P68	0.994382	0.859551	N/A	N/A	N/A	N/A	N/A	N/A
OPT_SC01_00195	hypothetical protein	VEV89205.1	hypothetical protein	Staphylococcus phage Stab22	0.988701	0.960452	N/A	N/A	N/A	N/A	N/A	N/A
OPT_SC01_00200	hypothetical protein	ARM69318.1	hypothetical protein vBSauClo6_177	Staphylococcus phage vB_Sau_Clo6	1	0.981481	N/A	N/A	N/A	N/A	N/A	N/A
OPT_SC01_00205	hypothetical protein	YP_009097969.1	membrane protein	Staphylococcus phage MCE-2014	0.95	0.88	N/A	N/A	N/A	N/A	N/A	N/A
OPT_SC01_00210	hypothetical protein	ARM69320.1	hypothetical protein vBSauClo6_179	Staphylococcus phage vB_Sau_Clo6	1	0.975089	N/A	N/A	N/A	N/A	N/A	N/A
OPT_SC01_00215	hypothetical protein	UJQ43401.1	hypothetical protein	Staphylococcus phage vB_Sau_P68	1	0.984043	N/A	N/A	N/A	N/A	N/A	N/A
OPT_SC01_00220	hypothetical protein	WRW34364.1	hypothetical protein CF7_0173	Staphylococcus phage CF7	0.955752	0.929204	N/A	N/A	N/A	N/A	N/A	N/A
OPT_SC01_00225	hypothetical protein	WFG33886.1	hypothetical protein YN120080_169	Staphylococcus phage vB_SauM_JDYN	1	1	N/A	N/A	N/A	N/A	N/A	N/A
OPT_SC01_00230	hypothetical protein	VEV88405.1	NTP pyrophosphohydrolase	Staphylococcus phage Stab23	1	1	N/A	N/A	N/A	N/A	N/A	N/A
OPT_SC01_00235	hypothetical protein	WP_015977825.1	hypothetical protein	Staphylococcus aureus	1	0.983871	N/A	N/A	N/A	N/A	N/A	N/A
OPT_SC01_00240	hypothetical protein	UQJ95942.1	hypothetical protein KMSP1_113	Staphylococcus phage KMSP1	1	1	N/A	N/A	N/A	N/A	N/A	N/A
OPT_SC01_00245	hypothetical protein	ARM69328.1	hypothetical protein vBSauClo6_187	Staphylococcus phage vB_Sau_Clo6	1	0.977011	N/A	N/A	N/A	N/A	N/A	N/A
OPT_SC01_00250	hypothetical protein	ARM69541.1	hypothetical protein vBSauS24_187	Staphylococcus phage vB_Sau_S24	1	0.994792	N/A	N/A	N/A	N/A	N/A	N/A
OPT_SC01_00255	hypothetical protein	QDJ97486.1	hypothetical protein PALS1_052	Staphylococcus phage PALS_1	1	0.975962	N/A	N/A	N/A	N/A	N/A	N/A
OPT_SC01_00260	hypothetical protein	QDJ97485.1	hypothetical protein PALS1_051	Staphylococcus phage PALS_1	1	1	N/A	N/A	N/A	N/A	N/A	N/A
OPT_SC01_00265	hypothetical protein	WFG33877.1	hypothetical protein YN120080_160	Staphylococcus phage vB_SauM_JDYN	1	0.98913	N/A	N/A	N/A	N/A	N/A	N/A
OPT_SC01_00270	hypothetical protein	QDJ97483.1	hypothetical protein PALS1_049	Staphylococcus phage PALS_1	1	1	N/A	N/A	N/A	N/A	N/A	N/A
OPT_SC01_00275	hypothetical protein	QDJ97482.1	putative ATPase	Staphylococcus phage PALS_1	1	0.996016	N/A	N/A	N/A	N/A	N/A	N/A
OPT_SC01_00280	hypothetical protein	QDJ97481.1	hypothetical protein PALS1_047	Staphylococcus phage PALS_1	1	0.953608	N/A	N/A	N/A	N/A	N/A	N/A
OPT_SC01_00285	hypothetical protein	ARM69335.1	ribonuclease	Staphylococcus phage vB_Sau_Clo6	1	0.957447	N/A	N/A	N/A	N/A	N/A	N/A
OPT_SC01_00290	hypothetical protein	UJQ43386.1	hypothetical protein	Staphylococcus phage vB_Sau_P68	0.984127	0.952381	N/A	N/A	N/A	N/A	N/A	N/A
OPT_SC01_00295	hypothetical protein	WP_015974727.1	hypothetical protein	Staphylococcus aureus	1	0.976526	N/A	N/A	N/A	N/A	N/A	N/A
OPT_SC01_00300	hypothetical protein	WP_015977806.1	helix-turn-helix transcriptional regulator	Staphylococcus aureus	1	1	N/A	N/A	N/A	N/A	N/A	N/A
OPT_SC01_00305	hypothetical protein	YP_009195888.1	hypothetical protein AVU41_gp052	Staphylococcus phage phiIPLA-RODI	1	0.906667	N/A	N/A	N/A	N/A	N/A	N/A
OPT_SC01_00310	hypothetical protein	WLY86914.1	lysozyme like domain containing protein	Staphylococcus phage 355Saur083PP	1	0.986957	N/A	N/A	N/A	N/A	N/A	N/A
OPT_SC01_00315	hypothetical protein	UQJ95958.1	hypothetical protein KMSP1_129	Staphylococcus phage KMSP1	1	0.981061	N/A	N/A	N/A	N/A	N/A	N/A
OPT_SC01_00320	hypothetical protein	YP_007002193.1	hypothetical protein F360_gp070	Staphylococcus phage G15	1	1	N/A	N/A	N/A	N/A	N/A	N/A
OPT_SC01_00325	hypothetical protein	UJQ43375.1	lysin, N-acetylmuramoyl-L-alanine amidase	Staphylococcus phage vB_Sau_P68	1	0.966507	phrog_833	endolysin	93.8	1	1.4e-118	421.8
OPT_SC01_00330	hypothetical protein	UXR08152.1	lysin	Staphylococcus phage vB_ScaM-V1SC04	1	1	N/A	N/A	N/A	N/A	N/A	N/A
OPT_SC01_00335	hypothetical protein	WFG33864.1	putative holin	Staphylococcus phage vB_SauM_JDYN	1	0.97006	phrog_962	holin	95.8	1	9e-89	322.4
OPT_SC01_00340	hypothetical protein	WP_015977827.1	hypothetical protein	Staphylococcus aureus	1	1	N/A	N/A	N/A	N/A	N/A	N/A
OPT_SC01_00350	hypothetical protein	ARM69347.1	hypothetical protein vBSauClo6_207	Staphylococcus phage vB_Sau_Clo6	1	0.986111	N/A	N/A	N/A	N/A	N/A	N/A
OPT_SC01_00355	hypothetical protein	AXY83953.1	BRO N-terminal domain-containing protein	Staphylococcus phage Terranova	0.940559	0.622378	N/A	N/A	N/A	N/A	N/A	N/A
OPT_SC01_00360	hypothetical protein	UJQ43369.1	hypothetical protein	Staphylococcus phage vB_Sau_P68	1	1	N/A	N/A	N/A	N/A	N/A	N/A
OPT_SC01_00365	hypothetical protein	UXE02566.1	hemolysin	Staphylococcus phage Biyabeda-mokiny_1	1	1	N/A	N/A	N/A	N/A	N/A	N/A
OPT_SC01_00370	hypothetical protein	WBF81955.1	membrane protein	Staphylococcus virus vB_SurM-PSU6	1	0.965909	N/A	N/A	N/A	N/A	N/A	N/A
OPT_SC01_00375	hypothetical protein	ANH50538.1	hypothetical protein	Staphylococcus phage pSco-10	1	1	N/A	N/A	N/A	N/A	N/A	N/A
OPT_SC01_00380	hypothetical protein	VEV88462.1	hypothetical protein	Staphylococcus phage Stab23	1	1	N/A	N/A	N/A	N/A	N/A	N/A
OPT_SC01_00385	hypothetical protein	QQO38157.1	terminase large subunit	Staphylococcus phage LSA2308	1	0.974684	N/A	N/A	N/A	N/A	N/A	N/A
OPT_SC01_00390	hypothetical protein	ANH50536.1	terminase	Staphylococcus phage pSco-10	0.996454	0.996454	N/A	N/A	N/A	N/A	N/A	N/A
OPT_SC01_00395	hypothetical protein	QDJ97454.1	hypothetical protein PALS1_020	Staphylococcus phage PALS_1	1	0.983974	N/A	N/A	N/A	N/A	N/A	N/A
OPT_SC01_00400	hypothetical protein	UJQ43362.1	terminase large subunit	Staphylococcus phage vB_Sau_P68	1	0.992188	N/A	N/A	N/A	N/A	N/A	N/A
OPT_SC01_00405	hypothetical protein	VEV89282.1	hypothetical protein	Staphylococcus phage Stab22	1	0.989011	N/A	N/A	N/A	N/A	N/A	N/A
OPT_SC01_00410	hypothetical protein	ARM69145.1	hypothetical protein vBSauClo6_4	Staphylococcus phage vB_Sau_Clo6	1	0.993711	N/A	N/A	N/A	N/A	N/A	N/A
OPT_SC01_00415	hypothetical protein	WBF81965.1	hypothetical protein	Staphylococcus virus vB_SurM-PSU6	1	0.951899	N/A	N/A	N/A	N/A	N/A	N/A
OPT_SC01_00420	hypothetical protein	WFG33847.1	hypothetical protein YN120080_130	Staphylococcus phage vB_SauM_JDYN	1	1	N/A	N/A	N/A	N/A	N/A	N/A
OPT_SC01_00425	hypothetical protein	WFG33846.1	hypothetical protein YN120080_129	Staphylococcus phage vB_SauM_JDYN	1	0.99	N/A	N/A	N/A	N/A	N/A	N/A
OPT_SC01_00430	hypothetical protein	ANH50524.1	prohead protease	Staphylococcus phage pSco-10	1	1	N/A	N/A	N/A	N/A	N/A	N/A
OPT_SC01_00435	hypothetical protein	WFG33844.1	hypothetical protein YN120080_127	Staphylococcus phage vB_SauM_JDYN	0.987539	0.968847	N/A	N/A	N/A	N/A	N/A	N/A
OPT_SC01_00440	Major capsid protein	ANH50522.1	capsid protein	Staphylococcus phage pSco-10	1	0.99784	N/A	N/A	N/A	N/A	N/A	N/A
OPT_SC01_00445	hypothetical protein	ANH50521.1	hypothetical protein	Staphylococcus phage pSco-10	1	0.979381	N/A	N/A	N/A	N/A	N/A	N/A
OPT_SC01_00450	hypothetical protein	ANH50520.1	hypothetical protein	Staphylococcus phage pSco-10	1	1	N/A	N/A	N/A	N/A	N/A	N/A
OPT_SC01_00455	hypothetical protein	WFG33840.1	hypothetical protein YN120080_123	Staphylococcus phage vB_SauM_JDYN	1	0.989726	N/A	N/A	N/A	N/A	N/A	N/A
OPT_SC01_00460	hypothetical protein	ARM69156.1	hypothetical protein vBSauClo6_15	Staphylococcus phage vB_Sau_Clo6	1	0.995146	N/A	N/A	N/A	N/A	N/A	N/A
OPT_SC01_00465	hypothetical protein	QDJ97438.1	hypothetical protein PALS1_004	Staphylococcus phage PALS_1	1	1	N/A	N/A	N/A	N/A	N/A	N/A
OPT_SC01_00470	hypothetical protein	WP_015977812.1	MULTISPECIES: hypothetical protein	Bacteria	1	1	N/A	N/A	N/A	N/A	N/A	N/A
OPT_SC01_00475	Putative tail sheath protein	UJQ43346.1	tail sheath	Staphylococcus phage vB_Sau_P68	1	0.984668	N/A	N/A	N/A	N/A	N/A	N/A
OPT_SC01_00480	Virion protein 5	WFG33835.1	hypothetical protein YN120080_118	Staphylococcus phage vB_SauM_JDYN	1	1	N/A	N/A	N/A	N/A	N/A	N/A
OPT_SC01_00485	hypothetical protein	UJQ43344.1	hypothetical protein	Staphylococcus phage vB_Sau_P68	0.997685	0.997685	N/A	N/A	N/A	N/A	N/A	N/A
OPT_SC01_00490	hypothetical protein	ARM68939.1	hypothetical protein vBSauCG_22	Staphylococcus phage vB_Sau_CG	1	0.986667	N/A	N/A	N/A	N/A	N/A	N/A
OPT_SC01_00495	hypothetical protein	WFG33830.1	hypothetical protein YN120080_113	Staphylococcus phage vB_SauM_JDYN	1	1	N/A	N/A	N/A	N/A	N/A	N/A
OPT_SC01_00500	hypothetical protein	WFG33829.1	hypothetical protein YN120080_112	Staphylococcus phage vB_SauM_JDYN	1	0.980583	N/A	N/A	N/A	N/A	N/A	N/A
OPT_SC01_00505	hypothetical protein	WFG33828.1	hypothetical protein YN120080_111	Staphylococcus phage vB_SauM_JDYN	1	0.993377	N/A	N/A	N/A	N/A	N/A	N/A
OPT_SC01_00510	hypothetical protein	WFG33827.1	hypothetical protein YN120080_110	Staphylococcus phage vB_SauM_JDYN	1	1	N/A	N/A	N/A	N/A	N/A	N/A
OPT_SC01_00515	hypothetical protein	N/A	N/A	N/A	N/A	N/A	N/A	N/A	N/A	N/A	N/A	N/A
OPT_SC01_00520	hypothetical protein	VEV88218.1	N-acetylmuramoyl-L-alanine amidase	Staphylococcus phage Stab20	1	0.975248	N/A	N/A	N/A	N/A	N/A	N/A
OPT_SC01_00525	hypothetical protein	WFG33824.1	hypothetical protein YN120080_107	Staphylococcus phage vB_SauM_JDYN	1	0.986441	N/A	N/A	N/A	N/A	N/A	N/A
OPT_SC01_00530	hypothetical protein	WFG33823.1	glycerophosphoryl diester phosphodiesterase	Staphylococcus phage vB_SauM_JDYN	1	0.974057	N/A	N/A	N/A	N/A	N/A	N/A
OPT_SC01_00535	hypothetical protein	WFG33822.1	hypothetical protein YN120080_105	Staphylococcus phage vB_SauM_JDYN	1	0.996198	N/A	N/A	N/A	N/A	N/A	N/A
OPT_SC01_00540	hypothetical protein	WFG33821.1	hypothetical protein YN120080_104	Staphylococcus phage vB_SauM_JDYN	1	0.977011	N/A	N/A	N/A	N/A	N/A	N/A
OPT_SC01_00545	hypothetical protein	WFG33820.1	hypothetical protein YN120080_103	Staphylococcus phage vB_SauM_JDYN	1	1	N/A	N/A	N/A	N/A	N/A	N/A
OPT_SC01_00550	hypothetical protein	BDA82305.1	baseplate morphogenetic protein	Staphylococcus phage vB_SsapH-Golestan-105-M	1	0.988506	N/A	N/A	N/A	N/A	N/A	N/A
OPT_SC01_00555	hypothetical protein	WRW34251.1	virion structural protein	Staphylococcus phage CF7	0.985915	0.901408	N/A	N/A	N/A	N/A	N/A	N/A
OPT_SC01_00560	Virion protein 3	WFG33817.1	hypothetical protein YN120080_100	Staphylococcus phage vB_SauM_JDYN	1	0.99422	N/A	N/A	N/A	N/A	N/A	N/A
OPT_SC01_00565	hypothetical protein	N/A	N/A	N/A	N/A	N/A	N/A	N/A	N/A	N/A	N/A	N/A
OPT_SC01_00570	hypothetical protein	YP_009099353.1	hypothetical protein P108_0016	Staphylococcus phage P108	1	1	N/A	N/A	N/A	N/A	N/A	N/A
OPT_SC01_00575	hypothetical protein	BDA82300.1	carbohydrate binding domain protein	Staphylococcus phage vB_SsapH-Golestan-105-M	1	0.970266	N/A	N/A	N/A	N/A	N/A	N/A
OPT_SC01_00580	hypothetical protein	BDA82299.1	hypothetical protein	Staphylococcus phage vB_SsapH-Golestan-105-M	0.991935	0.903226	N/A	N/A	N/A	N/A	N/A	N/A
OPT_SC01_00585	hypothetical protein	WFG33812.1	putative tail fiber protein	Staphylococcus phage vB_SauM_JDYN	1	0.91048	N/A	N/A	N/A	N/A	N/A	N/A
OPT_SC01_00590	hypothetical protein	WFG33811.1	DNA helicase	Staphylococcus phage vB_SauM_JDYN	1	1	N/A	N/A	N/A	N/A	N/A	N/A
OPT_SC01_00595	hypothetical protein	WFG33810.1	hypothetical protein YN120080_93	Staphylococcus phage vB_SauM_JDYN	1	0.996276	N/A	N/A	N/A	N/A	N/A	N/A
OPT_SC01_00600	hypothetical protein	ANH50489.1	DNA helicase	Staphylococcus phage pSco-10	1	0.991667	N/A	N/A	N/A	N/A	N/A	N/A
OPT_SC01_00605	hypothetical protein	VEV88553.1	hypothetical protein	Staphylococcus phage Stab23	1	0.989247	N/A	N/A	N/A	N/A	N/A	N/A
OPT_SC01_00610	hypothetical protein	WFG33807.1	recombination exonuclease	Staphylococcus phage vB_SauM_JDYN	1	0.982405	N/A	N/A	N/A	N/A	N/A	N/A
OPT_SC01_00615	hypothetical protein	UVD37073.1	hypothetical protein	Staphylococcus phage SYL	1	0.977273	N/A	N/A	N/A	N/A	N/A	N/A
OPT_SC01_00620	putative exonuclease subunit 2	WFG33805.1	hypothetical protein YN120080_88	Staphylococcus phage vB_SauM_JDYN	1	0.98748	N/A	N/A	N/A	N/A	N/A	N/A
OPT_SC01_00625	hypothetical protein	WFG33804.1	hypothetical protein YN120080_87	Staphylococcus phage vB_SauM_JDYN	1	1	N/A	N/A	N/A	N/A	N/A	N/A
OPT_SC01_00630	hypothetical protein	WFG33803.1	hypothetical protein YN120080_86	Staphylococcus phage vB_SauM_JDYN	1	0.991549	N/A	N/A	N/A	N/A	N/A	N/A
OPT_SC01_00635	hypothetical protein	YP_009098055.1	hypothetical protein OZ71_gp125	Staphylococcus phage MCE-2014	1	0.991071	N/A	N/A	N/A	N/A	N/A	N/A
OPT_SC01_00640	hypothetical protein	ANH50481.1	hypothetical protein	Staphylococcus phage pSco-10	1	0.993333	N/A	N/A	N/A	N/A	N/A	N/A
OPT_SC01_00645	hypothetical protein	ANH50480.1	hypothetical protein	Staphylococcus phage pSco-10	1	1	N/A	N/A	N/A	N/A	N/A	N/A
OPT_SC01_00650	hypothetical protein	UQJ96021.1	nucleotide metabolism protein	Staphylococcus phage KMSP1	1	1	N/A	N/A	N/A	N/A	N/A	N/A
OPT_SC01_00655	hypothetical protein	ARM69198.1	ribonucleotide reductase, large subunit	Staphylococcus phage vB_Sau_Clo6	0.994832	0.968992	N/A	N/A	N/A	N/A	N/A	N/A
OPT_SC01_00660	hypothetical protein	WFG34002.1	hypothetical protein F10086_80	Staphylococcus phage vB_SauM_JDF86	1	0.958549	N/A	N/A	N/A	N/A	N/A	N/A
OPT_SC01_00665	hypothetical protein	ARM69411.1	ribonucleotide reductase large subunit	Staphylococcus phage vB_Sau_S24	1	0.996154	N/A	N/A	N/A	N/A	N/A	N/A
OPT_SC01_00670	Ribonucleoside-diphosphate reductase subunit beta	YP_009099373.1	ribonucleotide reductase class Ia beta subunit	Staphylococcus phage P108	1	0.985673	N/A	N/A	N/A	N/A	N/A	N/A
OPT_SC01_00675	hypothetical protein	VEV89392.1	hypothetical protein	Staphylococcus phage Stab22	0.990826	0.990826	N/A	N/A	N/A	N/A	N/A	N/A
OPT_SC01_00680	hypothetical protein	VEV89394.1	thioredoxin	Staphylococcus phage Stab22	1	0.971698	N/A	N/A	N/A	N/A	N/A	N/A
OPT_SC01_00685	hypothetical protein	VEV89396.1	hypothetical protein	Staphylococcus phage Stab22	1	0.989899	N/A	N/A	N/A	N/A	N/A	N/A
OPT_SC01_00690	hypothetical protein	ANH50469.1	hypothetical protein	Staphylococcus phage pSco-10	1	1	N/A	N/A	N/A	N/A	N/A	N/A
OPT_SC01_00695	hypothetical protein	N/A	N/A	N/A	N/A	N/A	N/A	N/A	N/A	N/A	N/A	N/A
OPT_SC01_00700	hypothetical protein	ANH50465.1	hypothetical protein	Staphylococcus phage pSco-10	1	1	N/A	N/A	N/A	N/A	N/A	N/A
OPT_SC01_00705	hypothetical protein	ARM69206.1	hypothetical protein vBSauClo6_65	Staphylococcus phage vB_Sau_Clo6	1	0.99375	N/A	N/A	N/A	N/A	N/A	N/A
OPT_SC01_00710	hypothetical protein	WFG33787.1	hypothetical protein YN120080_70	Staphylococcus phage vB_SauM_JDYN	0.997462	0.974619	N/A	N/A	N/A	N/A	N/A	N/A
OPT_SC01_00715	hypothetical protein	ANH50462.1	DNA repair protein	Staphylococcus phage pSco-10	0.992874	0.988124	N/A	N/A	N/A	N/A	N/A	N/A
OPT_SC01_00720	hypothetical protein	WP_015977763.1	hypothetical protein	Staphylococcus aureus	1	0.991453	N/A	N/A	N/A	N/A	N/A	N/A
OPT_SC01_00725	hypothetical protein	BDA82268.1	RNA polymerase sigma factor	Staphylococcus phage vB_SsapH-Golestan-105-M	1	0.986364	N/A	N/A	N/A	N/A	N/A	N/A
OPT_SC01_00730	hypothetical protein	ARM69211.1	Ig-like protein	Staphylococcus phage vB_Sau_Clo6	1	0.961905	N/A	N/A	N/A	N/A	N/A	N/A
OPT_SC01_00735	hypothetical protein	VEV89419.1	Ig-like domain	Staphylococcus phage Stab22	0.923077	0.858974	N/A	N/A	N/A	N/A	N/A	N/A
OPT_SC01_00740	hypothetical protein	ARM69214.1	hypothetical protein vBSauClo6_73	Staphylococcus phage vB_Sau_Clo6	1	1	N/A	N/A	N/A	N/A	N/A	N/A
OPT_SC01_00745	hypothetical protein	WFG33777.1	hypothetical protein YN120080_60	Staphylococcus phage vB_SauM_JDYN	1	0.972112	N/A	N/A	N/A	N/A	N/A	N/A
OPT_SC01_00750	hypothetical protein	THA40810.1	hypothetical protein E5428_09355, partial	Histophilus somni	1	0.935673	N/A	N/A	N/A	N/A	N/A	N/A
OPT_SC01_00755	DNA endonuclease I-HmuI	AXF38382.1	HNH homing endonuclease	Staphylococcus phage Quidividi	1	0.889474	N/A	N/A	N/A	N/A	N/A	N/A
OPT_SC01_00760	hypothetical protein	UJQ43289.1	hypothetical protein	Staphylococcus phage vB_Sau_P68	1	0.995902	N/A	N/A	N/A	N/A	N/A	N/A
OPT_SC01_00765	hypothetical protein	YP_009006809.1	hypothetical protein CF75_gp138	Staphylococcus phage phiSA12	1	0.983607	N/A	N/A	N/A	N/A	N/A	N/A
OPT_SC01_00770	hypothetical protein	QDJ97562.1	hypothetical protein PALS1_128	Staphylococcus phage PALS_1	1	0.980583	N/A	N/A	N/A	N/A	N/A	N/A
OPT_SC01_00775	hypothetical protein	BDA82259.1	hypothetical protein	Staphylococcus phage vB_SsapH-Golestan-105-M	1	0.983146	N/A	N/A	N/A	N/A	N/A	N/A
OPT_SC01_00780	hypothetical protein	ANH50450.1	hypothetical protein	Staphylococcus phage pSco-10	1	1	N/A	N/A	N/A	N/A	N/A	N/A
OPT_SC01_00785	hypothetical protein	ANH50449.1	hypothetical protein	Staphylococcus phage pSco-10	1	1	N/A	N/A	N/A	N/A	N/A	N/A
OPT_SC01_00790	hypothetical protein	ARM69222.1	hypothetical protein vBSauClo6_81	Staphylococcus phage vB_Sau_Clo6	1	0.97561	N/A	N/A	N/A	N/A	N/A	N/A
OPT_SC01_00795	hypothetical protein	QDJ97557.1	hypothetical protein PALS1_123	Staphylococcus phage PALS_1	1	1	N/A	N/A	N/A	N/A	N/A	N/A
OPT_SC01_00800	hypothetical protein	YP_007002284.1	virion structural protein	Staphylococcus phage G15	1	0.914474	N/A	N/A	N/A	N/A	N/A	N/A
OPT_SC01_00805	hypothetical protein	WFG33769.1	hypothetical protein YN120080_52	Staphylococcus phage vB_SauM_JDYN	1	1	N/A	N/A	N/A	N/A	N/A	N/A
OPT_SC01_00810	hypothetical protein	WFG33768.1	hypothetical protein YN120080_51	Staphylococcus phage vB_SauM_JDYN	1	0.970085	N/A	N/A	N/A	N/A	N/A	N/A
OPT_SC01_00815	hypothetical protein	VEV89448.1	putative membrane protein	Staphylococcus phage Stab22	1	0.931818	N/A	N/A	N/A	N/A	N/A	N/A
OPT_SC01_00820	hypothetical protein	ARM69228.1	hypothetical protein vBSauClo6_87	Staphylococcus phage vB_Sau_Clo6	1	0.9875	N/A	N/A	N/A	N/A	N/A	N/A
OPT_SC01_00825	hypothetical protein	UJQ43276.1	hypothetical protein	Staphylococcus phage vB_Sau_P68	1	1	N/A	N/A	N/A	N/A	N/A	N/A
OPT_SC01_00830	hypothetical protein	WP_015977832.1	hypothetical protein	Staphylococcus aureus	1	1	N/A	N/A	N/A	N/A	N/A	N/A
OPT_SC01_00835	hypothetical protein	UJQ43274.1	hypothetical protein	Staphylococcus phage vB_Sau_P68	1	0.963855	N/A	N/A	N/A	N/A	N/A	N/A
OPT_SC01_00840	hypothetical protein	YP_009099407.1	hypothetical protein P108_0070	Staphylococcus phage P108	1	0.935065	N/A	N/A	N/A	N/A	N/A	N/A
OPT_SC01_00845	hypothetical protein	WFG33761.1	putative ribulose-1,5-bisphosphate carboxylase/oxygenase small subunit	Staphylococcus phage vB_SauM_JDYN	1	0.971963	N/A	N/A	N/A	N/A	N/A	N/A
OPT_SC01_00850	hypothetical protein	UJQ43272.1	hypothetical protein	Staphylococcus phage vB_Sau_P68	1	0.902439	N/A	N/A	N/A	N/A	N/A	N/A
OPT_SC01_00855	hypothetical protein	UJQ43271.1	hypothetical protein	Staphylococcus phage vB_Sau_P68	1	1	N/A	N/A	N/A	N/A	N/A	N/A
OPT_SC01_00860	hypothetical protein	BDA82444.1	hypothetical protein	Staphylococcus phage vB_SsapH-Golestan-105-M	1	0.781955	N/A	N/A	N/A	N/A	N/A	N/A
OPT_SC01_00865	hypothetical protein	BDA82443.1	hypothetical protein	Staphylococcus phage vB_SsapH-Golestan-105-M	1	0.966667	N/A	N/A	N/A	N/A	N/A	N/A
OPT_SC01_00870	hypothetical protein	YP_007002297.1	hypothetical protein F360_gp174	Staphylococcus phage G15	1	0.918033	N/A	N/A	N/A	N/A	N/A	N/A
OPT_SC01_00875	hypothetical protein	BDA82441.1	hypothetical protein	Staphylococcus phage vB_SsapH-Golestan-105-M	1	0.93913	N/A	N/A	N/A	N/A	N/A	N/A
OPT_SC01_00880	hypothetical protein	BDA82440.1	hypothetical protein	Staphylococcus phage vB_SsapH-Golestan-105-M	1	0.966667	N/A	N/A	N/A	N/A	N/A	N/A
OPT_SC01_00885	hypothetical protein	WDQ44211.1	hypothetical protein ESA2_CDS215	Staphylococcus phage ESa2	1	0.970874	N/A	N/A	N/A	N/A	N/A	N/A
OPT_SC01_00890	hypothetical protein	BDA82437.1	hypothetical protein	Staphylococcus phage vB_SsapH-Golestan-105-M	1	0.967213	N/A	N/A	N/A	N/A	N/A	N/A
OPT_SC01_00895	hypothetical protein	WFG33752.1	hypothetical protein YN120080_35	Staphylococcus phage vB_SauM_JDYN	1	0.944444	N/A	N/A	N/A	N/A	N/A	N/A
OPT_SC01_00900	hypothetical protein	WFG33751.1	hypothetical protein YN120080_34	Staphylococcus phage vB_SauM_JDYN	1	0.983871	N/A	N/A	N/A	N/A	N/A	N/A
OPT_SC01_00905	hypothetical protein	N/A	N/A	N/A	N/A	N/A	N/A	N/A	N/A	N/A	N/A	N/A
OPT_SC01_00910	hypothetical protein	WDQ44217.1	membrane protein	Staphylococcus phage ESa2	1	0.820896	N/A	N/A	N/A	N/A	N/A	N/A
OPT_SC01_00915	hypothetical protein	VEV89486.1	hypothetical protein	Staphylococcus phage Stab22	1	0.969072	N/A	N/A	N/A	N/A	N/A	N/A
OPT_SC01_00920	hypothetical protein	ANH50423.1	hypothetical protein	Staphylococcus phage pSco-10	1	0.973684	N/A	N/A	N/A	N/A	N/A	N/A
OPT_SC01_00925	hypothetical protein	WP_015977794.1	hypothetical protein	Staphylococcus aureus	1	0.793103	N/A	N/A	N/A	N/A	N/A	N/A
OPT_SC01_00930	hypothetical protein	VEV89491.1	hypothetical protein	Staphylococcus phage Stab22	1	0.950226	N/A	N/A	N/A	N/A	N/A	N/A
OPT_SC01_00935	hypothetical protein	WFG33747.1	hypothetical protein YN120080_30	Staphylococcus phage vB_SauM_JDYN	1	0.950495	N/A	N/A	N/A	N/A	N/A	N/A
OPT_SC01_00940	hypothetical protein	ANH50419.1	hypothetical protein	Staphylococcus phage pSco-10	0.796992	0.744361	N/A	N/A	N/A	N/A	N/A	N/A
OPT_SC01_00945	hypothetical protein	UJQ43252.1	hypothetical protein	Staphylococcus phage vB_Sau_P68	1	0.942529	N/A	N/A	N/A	N/A	N/A	N/A
OPT_SC01_00950	hypothetical protein	UJQ43251.1	hypothetical protein	Staphylococcus phage vB_Sau_P68	1	0.971429	N/A	N/A	N/A	N/A	N/A	N/A
OPT_SC01_00955	hypothetical protein	UJQ43250.1	hypothetical protein	Staphylococcus phage vB_Sau_P68	1	0.953917	N/A	N/A	N/A	N/A	N/A	N/A
OPT_SC01_00960	hypothetical protein	VEV88688.1	hypothetical protein	Staphylococcus phage Stab23	1	0.972973	N/A	N/A	N/A	N/A	N/A	N/A
OPT_SC01_00965	hypothetical protein	UXE02445.1	hypothetical protein Biyabedamokiny1_00092	Staphylococcus phage Biyabeda-mokiny_1	1	0.673077	N/A	N/A	N/A	N/A	N/A	N/A
OPT_SC01_00970	hypothetical protein	YP_009799648.1	hypothetical protein HOS99_gp144	Staphylococcus phage phiSA_BS1	1	0.924812	N/A	N/A	N/A	N/A	N/A	N/A
OPT_SC01_00975	hypothetical protein	MCU0389291.1	aspartate kinase	Chitinophagaceae bacterium	0.688172	0.290323	N/A	N/A	N/A	N/A	N/A	N/A
OPT_SC01_00980	hypothetical protein	BDA82426.1	hypothetical protein	Staphylococcus phage vB_SsapH-Golestan-105-M	0.987013	0.831169	N/A	N/A	N/A	N/A	N/A	N/A
OPT_SC01_00985	hypothetical protein	WP_237789124.1	PorT family protein	Flavobacterium sp. SM15	0.616667	0.333333	N/A	N/A	N/A	N/A	N/A	N/A
OPT_SC01_00990	hypothetical protein	BDA81557.1	PLP-dependent aminotransferase family protein	Staphylococcus phage vB_SsapH-Golestan-100	1	0.716049	N/A	N/A	N/A	N/A	N/A	N/A
OPT_SC01_00995	hypothetical protein	UYE90417.1	hypothetical protein	Staphylococcus phage vB_ScaM-V1SC01	1	0.948052	N/A	N/A	N/A	N/A	N/A	N/A
OPT_SC01_01000	hypothetical protein	WFG34111.1	hypothetical protein F10086_189	Staphylococcus phage vB_SauM_JDF86	1	0.828125	N/A	N/A	N/A	N/A	N/A	N/A
OPT_SC01_01005	hypothetical protein	KAH7827808.1	putative 3-phosphoinositide-dependent protein kinase 1	Monocercomonoides exilis	0.627907	0.197674	N/A	N/A	N/A	N/A	N/A	N/A
OPT_SC01_01010	hypothetical protein	UJQ43244.1	hypothetical protein	Staphylococcus phage vB_Sau_P68	1	0.987952	N/A	N/A	N/A	N/A	N/A	N/A
OPT_SC01_01015	hypothetical protein	UJQ43243.1	hypothetical protein	Staphylococcus phage vB_Sau_P68	1	0.965116	N/A	N/A	N/A	N/A	N/A	N/A
OPT_SC01_01020	hypothetical protein	ANH50525.1	hypothetical protein	Staphylococcus phage pSco-10	0.578723	0.242553	N/A	N/A	N/A	N/A	N/A	N/A
OPT_SC01_01025	hypothetical protein	WP_130843657.1	DUF3021 domain-containing protein	Lactiplantibacillus mudanjiangensis	0.857143	0.387755	N/A	N/A	N/A	N/A	N/A	N/A
OPT_SC01_01030	hypothetical protein	WFG33732.1	hypothetical protein YN120080_15	Staphylococcus phage vB_SauM_JDYN	0.828283	0.69697	N/A	N/A	N/A	N/A	N/A	N/A
OPT_SC01_01035	hypothetical protein	WFG33732.1	hypothetical protein YN120080_15	Staphylococcus phage vB_SauM_JDYN	0.943396	0.292453	N/A	N/A	N/A	N/A	N/A	N/A
OPT_SC01_01040	hypothetical protein	VEV88361.1	membrane protein	Staphylococcus phage Stab23	1	0.964912	N/A	N/A	N/A	N/A	N/A	N/A
OPT_SC01_01045	hypothetical protein	ARM69275.1	hypothetical protein vBSauClo6_134	Staphylococcus phage vB_Sau_Clo6	1	0.903846	N/A	N/A	N/A	N/A	N/A	N/A
OPT_SC01_01050	hypothetical protein	UJQ43232.1	hypothetical protein	Staphylococcus phage vB_Sau_P68	0.958333	0.8125	N/A	N/A	N/A	N/A	N/A	N/A

## Sheet: Table S6
TABLE S6. The functional annotation of isolated bacteriophage OPT-SX11.
"locus tag" is the ID of protein-coding gene (CDS) assigned by prokka annotation.
"prokka product" is the product of genes assigned by prokka annotation.
The next 5 columns "NCBI BLAST target", "NCBI target product", "NCBI target strain", "NCBI coverage", "NCBI identity", indicate ID, function and strain of the BLAST database hit, and its values for query coverage and percent identity against NCBI non-redundant (nr) protein sequences database, respectively.
The next 6 columns are BLAST results against the curated PHROG database according to "lysis" category. "PHROG index", "PHROG lysis product", "PHROG coverage", "PHROG identity", "PHROG e-value", "PHROG bitscore" are the index, function, and its values for percent identity, query coverage, e-value, and bitscore for the curated database hits, respectively.
locus tag	prokka product	NCBI BLAST target	NCBI target product	NCBI target strain	NCBI coverage	NCBI identity	PHROG index	PHROG lysis product	PHROG identity	PHROG coverage	PHROG e-value	PHROG bitscore
OPT_SX11_00005	hypothetical protein	ASZ78168.1	hypothetical protein	Staphylococcus phage SA3	1	1	N/A	N/A	N/A	N/A	N/A	N/A
OPT_SX11_00010	hypothetical protein	ASZ78167.1	hypothetical protein	Staphylococcus phage SA3	1	1	N/A	N/A	N/A	N/A	N/A	N/A
OPT_SX11_00015	hypothetical protein	YP_007002146.1	hypothetical protein F360_gp023	Staphylococcus phage G15	1	1	N/A	N/A	N/A	N/A	N/A	N/A
OPT_SX11_00020	hypothetical protein	YP_007002145.1	hypothetical protein F360_gp022	Staphylococcus phage G15	1	1	N/A	N/A	N/A	N/A	N/A	N/A
OPT_SX11_00025	hypothetical protein	ARQ95989.1	hypothetical protein qdsa002_32	Staphylococcus phage qdsa002	1	1	N/A	N/A	N/A	N/A	N/A	N/A
OPT_SX11_00030	hypothetical protein	YP_007002143.1	hypothetical protein F360_gp020	Staphylococcus phage G15	1	1	N/A	N/A	N/A	N/A	N/A	N/A
OPT_SX11_00035	hypothetical protein	YP_007002142.1	hypothetical protein F360_gp019	Staphylococcus phage G15	1	1	N/A	N/A	N/A	N/A	N/A	N/A
OPT_SX11_00040	hypothetical protein	UVD37179.1	hypothetical protein	Staphylococcus phage SYL	1	1	N/A	N/A	N/A	N/A	N/A	N/A
OPT_SX11_00045	hypothetical protein	YP_007002140.1	hypothetical protein F360_gp017	Staphylococcus phage G15	1	1	N/A	N/A	N/A	N/A	N/A	N/A
OPT_SX11_00050	hypothetical protein	YP_007002139.1	hypothetical protein F360_gp016	Staphylococcus phage G15	1	1	N/A	N/A	N/A	N/A	N/A	N/A
OPT_SX11_00055	hypothetical protein	YP_007002138.1	hypothetical protein F360_gp015	Staphylococcus phage G15	1	1	N/A	N/A	N/A	N/A	N/A	N/A
OPT_SX11_00060	hypothetical protein	YP_007002137.1	hypothetical protein F360_gp014	Staphylococcus phage G15	1	1	N/A	N/A	N/A	N/A	N/A	N/A
OPT_SX11_00065	hypothetical protein	YP_007002136.1	hypothetical protein F360_gp013	Staphylococcus phage G15	1	1	N/A	N/A	N/A	N/A	N/A	N/A
OPT_SX11_00070	hypothetical protein	YP_007002135.1	hypothetical protein F360_gp012	Staphylococcus phage G15	1	1	N/A	N/A	N/A	N/A	N/A	N/A
OPT_SX11_00075	hypothetical protein	YP_007002134.1	hypothetical protein F360_gp011	Staphylococcus phage G15	1	1	N/A	N/A	N/A	N/A	N/A	N/A
OPT_SX11_00080	hypothetical protein	ARM69293.1	hypothetical protein vBSauClo6_152	Staphylococcus phage vB_Sau_Clo6	1	1	N/A	N/A	N/A	N/A	N/A	N/A
OPT_SX11_00085	hypothetical protein	YP_007002132.1	hypothetical protein F360_gp009	Staphylococcus phage G15	1	1	N/A	N/A	N/A	N/A	N/A	N/A
OPT_SX11_00090	hypothetical protein	YP_007002131.1	hypothetical protein F360_gp008	Staphylococcus phage G15	1	1	N/A	N/A	N/A	N/A	N/A	N/A
OPT_SX11_00095	hypothetical protein	UVD36967.1	hypothetical protein	Staphylococcus phage SYL	1	1	N/A	N/A	N/A	N/A	N/A	N/A
OPT_SX11_00100	hypothetical protein	YP_007002129.1	hypothetical protein F360_gp006	Staphylococcus phage G15	1	1	N/A	N/A	N/A	N/A	N/A	N/A
OPT_SX11_00105	hypothetical protein	YP_007002128.1	TreN-like membrane protein	Staphylococcus phage G15	1	1	N/A	N/A	N/A	N/A	N/A	N/A
OPT_SX11_00110	hypothetical protein	YP_007002127.1	hypothetical protein F360_gp004	Staphylococcus phage G15	1	1	N/A	N/A	N/A	N/A	N/A	N/A
OPT_SX11_00115	hypothetical protein	YP_007002126.1	hypothetical protein F360_gp003	Staphylococcus phage G15	1	1	N/A	N/A	N/A	N/A	N/A	N/A
OPT_SX11_00120	hypothetical protein	YP_007002125.1	hypothetical protein F360_gp002	Staphylococcus phage G15	1	1	N/A	N/A	N/A	N/A	N/A	N/A
OPT_SX11_00125	hypothetical protein	YP_007002124.1	hypothetical protein F360_gp001	Staphylococcus phage G15	1	1	N/A	N/A	N/A	N/A	N/A	N/A
OPT_SX11_00130	hypothetical protein	YP_009099461.1	terminal repeat-encoded protein	Staphylococcus phage P108	1	1	N/A	N/A	N/A	N/A	N/A	N/A
OPT_SX11_00135	hypothetical protein	YP_009099460.1	hypothetical protein P108_0123	Staphylococcus phage P108	1	1	N/A	N/A	N/A	N/A	N/A	N/A
OPT_SX11_00140	hypothetical protein	YP_009099459.1	terminal repeat-encoded protein	Staphylococcus phage P108	1	1	N/A	N/A	N/A	N/A	N/A	N/A
OPT_SX11_00145	hypothetical protein	YP_009099458.1	terminal repeat-encoded protein	Staphylococcus phage P108	1	1	N/A	N/A	N/A	N/A	N/A	N/A
OPT_SX11_00150	hypothetical protein	YP_009099457.1	terminal repeat-encoded protein	Staphylococcus phage P108	1	1	N/A	N/A	N/A	N/A	N/A	N/A
OPT_SX11_00155	hypothetical protein	YP_009099456.1	terminal repeat-encoded protein	Staphylococcus phage P108	1	1	N/A	N/A	N/A	N/A	N/A	N/A
OPT_SX11_00160	hypothetical protein	YP_009099455.1	terminal repeat-encoded protein	Staphylococcus phage P108	1	1	N/A	N/A	N/A	N/A	N/A	N/A
OPT_SX11_00165	hypothetical protein	YP_009099454.1	hypothetical protein P108_0117	Staphylococcus phage P108	1	1	N/A	N/A	N/A	N/A	N/A	N/A
OPT_SX11_00170	hypothetical protein	YP_009099453.1	hypothetical protein P108_0116	Staphylococcus phage P108	1	1	N/A	N/A	N/A	N/A	N/A	N/A
OPT_SX11_00175	hypothetical protein	YP_009099452.1	membrane protein	Staphylococcus phage P108	1	1	N/A	N/A	N/A	N/A	N/A	N/A
OPT_SX11_00180	hypothetical protein	UVD36984.1	hypothetical protein	Staphylococcus phage SYL	1	1	N/A	N/A	N/A	N/A	N/A	N/A
OPT_SX11_00185	hypothetical protein	ARQ96187.1	hypothetical protein qdsa002_231	Staphylococcus phage qdsa002	1	1	N/A	N/A	N/A	N/A	N/A	N/A
OPT_SX11_00190	hypothetical protein	YP_007002337.1	hypothetical protein F360_gp214	Staphylococcus phage G15	1	1	N/A	N/A	N/A	N/A	N/A	N/A
OPT_SX11_00195	hypothetical protein	YP_007002336.1	hypothetical protein F360_gp213	Staphylococcus phage G15	1	1	N/A	N/A	N/A	N/A	N/A	N/A
OPT_SX11_00200	hypothetical protein	YP_007002335.1	hypothetical protein F360_gp212	Staphylococcus phage G15	1	1	N/A	N/A	N/A	N/A	N/A	N/A
OPT_SX11_00205	hypothetical protein	YP_007002334.1	hypothetical protein F360_gp211	Staphylococcus phage G15	1	1	N/A	N/A	N/A	N/A	N/A	N/A
OPT_SX11_00210	hypothetical protein	ARQ96182.1	hypothetical protein qdsa002_226	Staphylococcus phage qdsa002	1	1	N/A	N/A	N/A	N/A	N/A	N/A
OPT_SX11_00215	hypothetical protein	YP_007002332.1	hypothetical protein F360_gp209	Staphylococcus phage G15	1	1	N/A	N/A	N/A	N/A	N/A	N/A
OPT_SX11_00220	hypothetical protein	YP_007002331.1	hypothetical protein F360_gp208	Staphylococcus phage G15	1	1	N/A	N/A	N/A	N/A	N/A	N/A
OPT_SX11_00225	hypothetical protein	YP_007002330.1	hypothetical protein F360_gp207	Staphylococcus phage G15	1	1	N/A	N/A	N/A	N/A	N/A	N/A
OPT_SX11_00230	hypothetical protein	YP_007002329.1	hypothetical protein F360_gp206	Staphylococcus phage G15	1	1	N/A	N/A	N/A	N/A	N/A	N/A
OPT_SX11_00235	hypothetical protein	YP_007002328.1	hypothetical protein F360_gp205	Staphylococcus phage G15	1	1	N/A	N/A	N/A	N/A	N/A	N/A
OPT_SX11_00240	hypothetical protein	YP_007002327.1	hypothetical protein F360_gp204	Staphylococcus phage G15	1	1	N/A	N/A	N/A	N/A	N/A	N/A
OPT_SX11_00245	hypothetical protein	YP_007002326.1	nicotinamide phosphoribosyl transferase	Staphylococcus phage G15	1	1	N/A	N/A	N/A	N/A	N/A	N/A
OPT_SX11_00250	hypothetical protein	YP_007002325.1	ribose-phosphate pyrophosphokinase	Staphylococcus phage G15	1	1	N/A	N/A	N/A	N/A	N/A	N/A
OPT_SX11_00255	hypothetical protein	YP_007002324.1	hypothetical protein F360_gp201	Staphylococcus phage G15	1	1	N/A	N/A	N/A	N/A	N/A	N/A
OPT_SX11_00260	hypothetical protein	YP_007002323.1	hypothetical protein F360_gp200	Staphylococcus phage G15	1	1	N/A	N/A	N/A	N/A	N/A	N/A
OPT_SX11_00265	hypothetical protein	WP_015977815.1	hypothetical protein	Staphylococcus aureus	1	1	N/A	N/A	N/A	N/A	N/A	N/A
OPT_SX11_00270	hypothetical protein	YP_007002321.1	hypothetical protein F360_gp198	Staphylococcus phage G15	1	1	N/A	N/A	N/A	N/A	N/A	N/A
OPT_SX11_00275	hypothetical protein	YP_007002320.1	hypothetical protein F360_gp197	Staphylococcus phage G15	1	1	N/A	N/A	N/A	N/A	N/A	N/A
OPT_SX11_00280	hypothetical protein	YP_007002319.1	hypothetical protein F360_gp196	Staphylococcus phage G15	1	1	N/A	N/A	N/A	N/A	N/A	N/A
OPT_SX11_00285	hypothetical protein	YP_007002318.1	hypothetical protein F360_gp195	Staphylococcus phage G15	1	1	N/A	N/A	N/A	N/A	N/A	N/A
OPT_SX11_00290	hypothetical protein	YP_007002317.1	hypothetical protein F360_gp194	Staphylococcus phage G15	1	1	N/A	N/A	N/A	N/A	N/A	N/A
OPT_SX11_00295	hypothetical protein	YP_007002316.1	hypothetical protein F360_gp193	Staphylococcus phage G15	1	1	N/A	N/A	N/A	N/A	N/A	N/A
OPT_SX11_00300	hypothetical protein	YP_007002315.1	hypothetical protein F360_gp192	Staphylococcus phage G15	1	1	N/A	N/A	N/A	N/A	N/A	N/A
OPT_SX11_00305	hypothetical protein	YP_009099429.1	hypothetical protein P108_0092	Staphylococcus phage P108	1	1	N/A	N/A	N/A	N/A	N/A	N/A
OPT_SX11_00310	hypothetical protein	YP_007002312.1	phosphoesterase	Staphylococcus phage G15	1	1	N/A	N/A	N/A	N/A	N/A	N/A
OPT_SX11_00315	hypothetical protein	YP_007002311.1	hypothetical protein F360_gp188	Staphylococcus phage G15	1	1	N/A	N/A	N/A	N/A	N/A	N/A
OPT_SX11_00320	hypothetical protein	YP_007002310.1	hypothetical protein F360_gp187	Staphylococcus phage G15	1	1	N/A	N/A	N/A	N/A	N/A	N/A
OPT_SX11_00325	hypothetical protein	YP_007002309.1	hypothetical protein F360_gp186	Staphylococcus phage G15	1	1	N/A	N/A	N/A	N/A	N/A	N/A
OPT_SX11_00330	hypothetical protein	YP_009099424.1	hypothetical protein P108_0087	Staphylococcus phage P108	1	1	N/A	N/A	N/A	N/A	N/A	N/A
OPT_SX11_00335	hypothetical protein	YP_007002307.1	transcription factor	Staphylococcus phage G15	1	1	N/A	N/A	N/A	N/A	N/A	N/A
OPT_SX11_00340	hypothetical protein	YP_007002306.1	membrane protein	Staphylococcus phage G15	1	1	N/A	N/A	N/A	N/A	N/A	N/A
OPT_SX11_00345	hypothetical protein	YP_007002305.1	hypothetical protein F360_gp182	Staphylococcus phage G15	1	1	N/A	N/A	N/A	N/A	N/A	N/A
OPT_SX11_00350	hypothetical protein	YP_007002303.1	hypothetical protein F360_gp180	Staphylococcus phage G15	1	1	N/A	N/A	N/A	N/A	N/A	N/A
OPT_SX11_00355	hypothetical protein	YP_007002302.1	HNH endonuclease	Staphylococcus phage G15	1	1	N/A	N/A	N/A	N/A	N/A	N/A
OPT_SX11_00360	hypothetical protein	YP_007002301.1	hypothetical protein F360_gp178	Staphylococcus phage G15	1	1	N/A	N/A	N/A	N/A	N/A	N/A
OPT_SX11_00365	hypothetical protein	YP_007002300.1	hypothetical protein F360_gp177	Staphylococcus phage G15	1	1	N/A	N/A	N/A	N/A	N/A	N/A
OPT_SX11_00370	hypothetical protein	YP_007002299.1	hypothetical protein F360_gp176	Staphylococcus phage G15	1	1	N/A	N/A	N/A	N/A	N/A	N/A
OPT_SX11_00375	hypothetical protein	YP_007002298.1	hypothetical protein F360_gp175	Staphylococcus phage G15	1	1	N/A	N/A	N/A	N/A	N/A	N/A
OPT_SX11_00380	hypothetical protein	YP_007002297.1	hypothetical protein F360_gp174	Staphylococcus phage G15	1	1	N/A	N/A	N/A	N/A	N/A	N/A
OPT_SX11_00385	hypothetical protein	YP_007002296.1	membrane protein	Staphylococcus phage G15	1	1	N/A	N/A	N/A	N/A	N/A	N/A
OPT_SX11_00390	hypothetical protein	YP_007002295.1	hypothetical protein F360_gp172	Staphylococcus phage G15	1	1	N/A	N/A	N/A	N/A	N/A	N/A
OPT_SX11_00395	hypothetical protein	YP_009098098.1	hypothetical protein OZ71_gp168	Staphylococcus phage MCE-2014	1	1	N/A	N/A	N/A	N/A	N/A	N/A
OPT_SX11_00400	hypothetical protein	YP_007002294.1	hypothetical protein F360_gp171	Staphylococcus phage G15	1	1	N/A	N/A	N/A	N/A	N/A	N/A
OPT_SX11_00405	hypothetical protein	YP_007002293.1	ribulose-1;5-bisphosphate carboxylase/oxygenase small subunit	Staphylococcus phage G15	1	1	N/A	N/A	N/A	N/A	N/A	N/A
OPT_SX11_00410	hypothetical protein	YP_009099407.1	hypothetical protein P108_0070	Staphylococcus phage P108	1	1	N/A	N/A	N/A	N/A	N/A	N/A
OPT_SX11_00415	hypothetical protein	ARQ96141.1	hypothetical protein qdsa002_184	Staphylococcus phage qdsa002	1	1	N/A	N/A	N/A	N/A	N/A	N/A
OPT_SX11_00420	hypothetical protein	WP_015977832.1	hypothetical protein	Staphylococcus aureus	1	1	N/A	N/A	N/A	N/A	N/A	N/A
OPT_SX11_00425	hypothetical protein	YP_007002289.1	hypothetical protein F360_gp166	Staphylococcus phage G15	1	1	N/A	N/A	N/A	N/A	N/A	N/A
OPT_SX11_00430	hypothetical protein	YP_007002288.1	hypothetical protein F360_gp165	Staphylococcus phage G15	1	1	N/A	N/A	N/A	N/A	N/A	N/A
OPT_SX11_00435	hypothetical protein	YP_007002287.1	hypothetical protein F360_gp164	Staphylococcus phage G15	1	1	N/A	N/A	N/A	N/A	N/A	N/A
OPT_SX11_00440	hypothetical protein	YP_007002286.1	hypothetical protein F360_gp163	Staphylococcus phage G15	1	1	N/A	N/A	N/A	N/A	N/A	N/A
OPT_SX11_00445	hypothetical protein	YP_007002285.1	DNA binding protein	Staphylococcus phage G15	1	1	N/A	N/A	N/A	N/A	N/A	N/A
OPT_SX11_00450	hypothetical protein	YP_007002284.1	virion structural protein	Staphylococcus phage G15	1	1	N/A	N/A	N/A	N/A	N/A	N/A
OPT_SX11_00455	hypothetical protein	ARQ96133.1	hypothetical protein qdsa002_176	Staphylococcus phage qdsa002	1	1	N/A	N/A	N/A	N/A	N/A	N/A
OPT_SX11_00460	hypothetical protein	YP_007002282.1	hypothetical protein F360_gp159	Staphylococcus phage G15	1	1	N/A	N/A	N/A	N/A	N/A	N/A
OPT_SX11_00465	hypothetical protein	YP_009099396.1	hypothetical protein P108_0059	Staphylococcus phage P108	1	1	N/A	N/A	N/A	N/A	N/A	N/A
OPT_SX11_00470	hypothetical protein	YP_009098083.1	sce7726 family protein	Staphylococcus phage MCE-2014	1	1	N/A	N/A	N/A	N/A	N/A	N/A
OPT_SX11_00475	hypothetical protein	YP_007002279.1	hypothetical protein F360_gp156	Staphylococcus phage G15	1	1	N/A	N/A	N/A	N/A	N/A	N/A
OPT_SX11_00480	hypothetical protein	ARQ96127.1	hypothetical protein qdsa002_170	Staphylococcus phage qdsa002	1	1	N/A	N/A	N/A	N/A	N/A	N/A
OPT_SX11_00485	hypothetical protein	WP_015974796.1	hypothetical protein	Staphylococcus aureus	1	1	N/A	N/A	N/A	N/A	N/A	N/A
OPT_SX11_00490	hypothetical protein	YP_007002276.1	exonuclease	Staphylococcus phage G15	1	1	N/A	N/A	N/A	N/A	N/A	N/A
OPT_SX11_00495	hypothetical protein	YP_007002275.1	hypothetical protein F360_gp152	Staphylococcus phage G15	1	1	N/A	N/A	N/A	N/A	N/A	N/A
OPT_SX11_00500	hypothetical protein	YP_007002274.1	hypothetical protein F360_gp151	Staphylococcus phage G15	1	1	N/A	N/A	N/A	N/A	N/A	N/A
OPT_SX11_00505	hypothetical protein	YP_007002273.1	major tail protein	Staphylococcus phage G15	1	1	N/A	N/A	N/A	N/A	N/A	N/A
OPT_SX11_00510	hypothetical protein	AEA36766.1	tail protein	Staphylococcus phage G15	1	1	N/A	N/A	N/A	N/A	N/A	N/A
OPT_SX11_00515	hypothetical protein	YP_007002271.1	Ig domain containing protein	Staphylococcus phage G15	1	1	N/A	N/A	N/A	N/A	N/A	N/A
OPT_SX11_00520	hypothetical protein	WP_015974791.1	putative sigma factor	Staphylococcus aureus	1	1	N/A	N/A	N/A	N/A	N/A	N/A
OPT_SX11_00525	hypothetical protein	WP_015977763.1	hypothetical protein	Staphylococcus aureus	1	1	N/A	N/A	N/A	N/A	N/A	N/A
OPT_SX11_00530	hypothetical protein	YP_007002268.1	UvsX-like recombinase	Staphylococcus phage G15	1	1	N/A	N/A	N/A	N/A	N/A	N/A
OPT_SX11_00535	hypothetical protein	YP_009099382.1	hypothetical protein P108_0045	Staphylococcus phage P108	1	0.997636	N/A	N/A	N/A	N/A	N/A	N/A
OPT_SX11_00540	hypothetical protein	YP_007002266.1	hypothetical protein F360_gp143	Staphylococcus phage G15	1	1	N/A	N/A	N/A	N/A	N/A	N/A
OPT_SX11_00545	hypothetical protein	WJZ46506.1	hypothetical protein	Staphylococcus phage Baghdad	1	1	N/A	N/A	N/A	N/A	N/A	N/A
OPT_SX11_00550	hypothetical protein	N/A	N/A	N/A	N/A	N/A	N/A	N/A	N/A	N/A	N/A	N/A
OPT_SX11_00555	hypothetical protein	WP_015974784.1	HU family DNA-binding protein	Staphylococcus aureus	1	1	N/A	N/A	N/A	N/A	N/A	N/A
OPT_SX11_00560	hypothetical protein	YP_007002262.1	hypothetical protein F360_gp139	Staphylococcus phage G15	1	1	N/A	N/A	N/A	N/A	N/A	N/A
OPT_SX11_00565	hypothetical protein	ARQ96110.1	thioredoxin-like protein	Staphylococcus phage qdsa002	1	1	N/A	N/A	N/A	N/A	N/A	N/A
OPT_SX11_00570	hypothetical protein	YP_009099374.1	hypothetical protein P108_0037	Staphylococcus phage P108	1	1	N/A	N/A	N/A	N/A	N/A	N/A
OPT_SX11_00575	Ribonucleoside-diphosphate reductase subunit beta	YP_009099373.1	ribonucleotide reductase class Ia beta subunit	Staphylococcus phage P108	1	1	N/A	N/A	N/A	N/A	N/A	N/A
OPT_SX11_00580	Ribonucleoside-diphosphate reductase large subunit	YP_009099372.1	ribonucleotide reductase large subunit	Staphylococcus phage P108	1	1	N/A	N/A	N/A	N/A	N/A	N/A
OPT_SX11_00585	hypothetical protein	YP_007002257.1	flavodoxin	Staphylococcus phage G15	1	1	N/A	N/A	N/A	N/A	N/A	N/A
OPT_SX11_00590	hypothetical protein	YP_009098057.1	RusA-like Holliday junction resolvase	Staphylococcus phage MCE-2014	1	1	N/A	N/A	N/A	N/A	N/A	N/A
OPT_SX11_00595	hypothetical protein	YP_009099369.1	hypothetical protein P108_0032	Staphylococcus phage P108	1	1	N/A	N/A	N/A	N/A	N/A	N/A
OPT_SX11_00600	hypothetical protein	WP_015977766.1	hypothetical protein	Staphylococcus aureus	1	1	N/A	N/A	N/A	N/A	N/A	N/A
OPT_SX11_00605	hypothetical protein	ASZ78051.1	DNA primase	Staphylococcus phage SA3	1	1	N/A	N/A	N/A	N/A	N/A	N/A
OPT_SX11_00610	hypothetical protein	YP_009099365.1	anti-sigma factor	Staphylococcus phage P108	1	1	N/A	N/A	N/A	N/A	N/A	N/A
OPT_SX11_00615	putative exonuclease subunit 2	YP_009099364.1	exonuclease	Staphylococcus phage P108	1	1	N/A	N/A	N/A	N/A	N/A	N/A
OPT_SX11_00620	hypothetical protein	UVD37073.1	hypothetical protein	Staphylococcus phage SYL	1	1	N/A	N/A	N/A	N/A	N/A	N/A
OPT_SX11_00625	hypothetical protein	YP_009099362.1	metallophosphoesterase	Staphylococcus phage P108	1	1	N/A	N/A	N/A	N/A	N/A	N/A
OPT_SX11_00630	hypothetical protein	ASZ78046.1	hypothetical protein	Staphylococcus phage SA3	1	1	N/A	N/A	N/A	N/A	N/A	N/A
OPT_SX11_00635	hypothetical protein	YP_009099360.1	AAA family ATPase	Staphylococcus phage P108	1	1	N/A	N/A	N/A	N/A	N/A	N/A
OPT_SX11_00640	hypothetical protein	YP_009099359.1	HTH DNA binding protein	Staphylococcus phage P108	1	1	N/A	N/A	N/A	N/A	N/A	N/A
OPT_SX11_00645	hypothetical protein	ASZ78043.1	DNA helicase	Staphylococcus phage SA3	1	1	N/A	N/A	N/A	N/A	N/A	N/A
OPT_SX11_00650	hypothetical protein	YP_009099356.1	tail fiber protein	Staphylococcus phage P108	1	1	N/A	N/A	N/A	N/A	N/A	N/A
OPT_SX11_00655	hypothetical protein	YP_009099355.1	tail fiber protein	Staphylococcus phage P108	1	1	N/A	N/A	N/A	N/A	N/A	N/A
OPT_SX11_00660	hypothetical protein	YP_009099354.1	virion structural protein	Staphylococcus phage P108	1	1	N/A	N/A	N/A	N/A	N/A	N/A
OPT_SX11_00665	hypothetical protein	YP_009099353.1	hypothetical protein P108_0016	Staphylococcus phage P108	1	1	N/A	N/A	N/A	N/A	N/A	N/A
OPT_SX11_00670	hypothetical protein	N/A	N/A	N/A	N/A	N/A	N/A	N/A	N/A	N/A	N/A	N/A
OPT_SX11_00675	Virion protein 3	YP_009099351.1	virion structural protein	Staphylococcus phage P108	1	1	N/A	N/A	N/A	N/A	N/A	N/A
OPT_SX11_00680	hypothetical protein	N/A	N/A	N/A	N/A	N/A	N/A	N/A	N/A	N/A	N/A	N/A
OPT_SX11_00685	hypothetical protein	YP_009099349.1	baseplate J/gp47 family protein	Staphylococcus phage P108	1	1	N/A	N/A	N/A	N/A	N/A	N/A
OPT_SX11_00690	hypothetical protein	WP_015974761.1	DUF2634 domain-containing protein	Staphylococcus aureus	1	1	N/A	N/A	N/A	N/A	N/A	N/A
OPT_SX11_00695	hypothetical protein	ASZ78033.1	hypothetical protein	Staphylococcus phage SA3	1	1	N/A	N/A	N/A	N/A	N/A	N/A
OPT_SX11_00700	hypothetical protein	YP_009098036.1	virion structural protein	Staphylococcus phage MCE-2014	1	1	N/A	N/A	N/A	N/A	N/A	N/A
OPT_SX11_00705	hypothetical protein	YP_009099344.1	glycerophosphoryl diester phosphodiesterase	Staphylococcus phage P108	1	1	N/A	N/A	N/A	N/A	N/A	N/A
OPT_SX11_00710	hypothetical protein	YP_009099343.1	tail protein with lysin activity	Staphylococcus phage P108	1	1	N/A	N/A	N/A	N/A	N/A	N/A
OPT_SX11_00715	hypothetical protein	ASZ78029.1	N-acetylmuramoyl-L-alanine amidase	Staphylococcus phage SA3	1	1	N/A	N/A	N/A	N/A	N/A	N/A
OPT_SX11_00720	hypothetical protein	N/A	N/A	N/A	N/A	N/A	N/A	N/A	N/A	N/A	N/A	N/A
OPT_SX11_00725	hypothetical protein	YP_009099563.1	RNA polymerase beta subunit	Staphylococcus phage P108	1	1	N/A	N/A	N/A	N/A	N/A	N/A
OPT_SX11_00730	hypothetical protein	YP_007002228.1	tail assembly chaperone	Staphylococcus phage G15	1	1	N/A	N/A	N/A	N/A	N/A	N/A
OPT_SX11_00735	hypothetical protein	YP_007002227.1	virion structural protein	Staphylococcus phage G15	1	1	N/A	N/A	N/A	N/A	N/A	N/A
OPT_SX11_00740	hypothetical protein	YP_009099560.1	hypothetical protein P108_0223	Staphylococcus phage P108	1	1	N/A	N/A	N/A	N/A	N/A	N/A
OPT_SX11_00745	hypothetical protein	UVD37098.1	hypothetical protein	Staphylococcus phage SYL	1	1	N/A	N/A	N/A	N/A	N/A	N/A
OPT_SX11_00750	hypothetical protein	YP_007002224.1	hypothetical protein F360_gp101	Staphylococcus phage G15	1	1	N/A	N/A	N/A	N/A	N/A	N/A
OPT_SX11_00755	Virion protein 5	WP_015974750.1	MULTISPECIES: hypothetical protein	Bacteria	1	1	N/A	N/A	N/A	N/A	N/A	N/A
OPT_SX11_00760	Putative tail sheath protein	YP_009099555.1	tail sheath	Staphylococcus phage P108	1	1	N/A	N/A	N/A	N/A	N/A	N/A
OPT_SX11_00765	hypothetical protein	WP_015977812.1	MULTISPECIES: hypothetical protein	Bacteria	1	1	N/A	N/A	N/A	N/A	N/A	N/A
OPT_SX11_00770	hypothetical protein	YP_007002220.1	hypothetical protein F360_gp097	Staphylococcus phage G15	1	1	N/A	N/A	N/A	N/A	N/A	N/A
OPT_SX11_00775	hypothetical protein	YP_007002219.1	hypothetical protein F360_gp096	Staphylococcus phage G15	1	1	N/A	N/A	N/A	N/A	N/A	N/A
OPT_SX11_00780	hypothetical protein	YP_007002218.1	virion structural protein	Staphylococcus phage G15	1	0.996575	N/A	N/A	N/A	N/A	N/A	N/A
OPT_SX11_00785	hypothetical protein	WP_015974745.1	hypothetical protein	Staphylococcus aureus	1	1	N/A	N/A	N/A	N/A	N/A	N/A
OPT_SX11_00790	hypothetical protein	YP_007002216.1	hypothetical protein F360_gp093	Staphylococcus phage G15	1	1	N/A	N/A	N/A	N/A	N/A	N/A
OPT_SX11_00795	Major capsid protein	YP_007002215.1	major head protein	Staphylococcus phage G15	1	1	N/A	N/A	N/A	N/A	N/A	N/A
OPT_SX11_00800	hypothetical protein	YP_007002214.1	hypothetical protein F360_gp091	Staphylococcus phage G15	1	0.996865	N/A	N/A	N/A	N/A	N/A	N/A
OPT_SX11_00805	hypothetical protein	AUG85513.1	putative prohead protease	Staphylococcus phage HSA30	1	1	N/A	N/A	N/A	N/A	N/A	N/A
OPT_SX11_00810	hypothetical protein	YP_007002212.1	portal protein	Staphylococcus phage G15	1	1	N/A	N/A	N/A	N/A	N/A	N/A
OPT_SX11_00815	hypothetical protein	UVD37113.1	putative portal protein	Staphylococcus phage SYL	1	1	N/A	N/A	N/A	N/A	N/A	N/A
OPT_SX11_00820	hypothetical protein	QVD57201.1	hypothetical protein PM36_101	Staphylococcus phage PM36	1	1	N/A	N/A	N/A	N/A	N/A	N/A
OPT_SX11_00825	hypothetical protein	YP_007002209.1	hypothetical protein F360_gp086	Staphylococcus phage G15	1	1	N/A	N/A	N/A	N/A	N/A	N/A
OPT_SX11_00830	hypothetical protein	YP_007002208.1	hypothetical protein F360_gp085	Staphylococcus phage G15	1	1	N/A	N/A	N/A	N/A	N/A	N/A
OPT_SX11_00835	hypothetical protein	UVD37118.1	hypothetical protein	Staphylococcus phage SYL	1	1	N/A	N/A	N/A	N/A	N/A	N/A
OPT_SX11_00840	hypothetical protein	YP_007002205.1	terminase large subunit	Staphylococcus phage G15	1	1	N/A	N/A	N/A	N/A	N/A	N/A
OPT_SX11_00845	hypothetical protein	UVD37120.1	hypothetical protein	Staphylococcus phage SYL	1	1	N/A	N/A	N/A	N/A	N/A	N/A
OPT_SX11_00850	hypothetical protein	WP_015977788.1	hypothetical protein	Staphylococcus aureus	1	1	N/A	N/A	N/A	N/A	N/A	N/A
OPT_SX11_00855	hypothetical protein	YP_009195900.1	membrane protein	Staphylococcus phage phiIPLA-RODI	1	1	N/A	N/A	N/A	N/A	N/A	N/A
OPT_SX11_00860	hypothetical protein	UVD37124.1	hypothetical protein	Staphylococcus phage SYL	1	1	N/A	N/A	N/A	N/A	N/A	N/A
OPT_SX11_00865	hypothetical protein	YP_007002198.1	hypothetical protein F360_gp075	Staphylococcus phage G15	1	1	N/A	N/A	N/A	N/A	N/A	N/A
OPT_SX11_00870	hypothetical protein	QIG56438.1	hypothetical protein SB18383_gp128	Staphylococcus phage Sb1_8383	1	1	N/A	N/A	N/A	N/A	N/A	N/A
OPT_SX11_00890	hypothetical protein	WP_015977827.1	hypothetical protein	Staphylococcus aureus	1	1	N/A	N/A	N/A	N/A	N/A	N/A
OPT_SX11_00895	hypothetical protein	YP_007002195.1	holin	Staphylococcus phage G15	1	1	phrog_962	holin	100	1	2.3e-92	334.3
OPT_SX11_00900	hypothetical protein	ARQ96041.1	lysin	Staphylococcus phage qdsa002	1	1	phrog_635	endolysin	100	1	0	1038.5
OPT_SX11_00905	hypothetical protein	YP_007002193.1	hypothetical protein F360_gp070	Staphylococcus phage G15	1	1	N/A	N/A	N/A	N/A	N/A	N/A
OPT_SX11_00910	hypothetical protein	YP_007002192.1	lipoprotein	Staphylococcus phage G15	1	1	N/A	N/A	N/A	N/A	N/A	N/A
OPT_SX11_00915	hypothetical protein	YP_007002191.1	transglycosylase	Staphylococcus phage G15	1	1	N/A	N/A	N/A	N/A	N/A	N/A
OPT_SX11_00920	hypothetical protein	WP_015977808.1	hypothetical protein	Staphylococcus aureus	1	1	N/A	N/A	N/A	N/A	N/A	N/A
OPT_SX11_00925	hypothetical protein	WP_015977806.1	helix-turn-helix transcriptional regulator	Staphylococcus aureus	1	1	N/A	N/A	N/A	N/A	N/A	N/A
OPT_SX11_00930	hypothetical protein	YP_009099518.1	hypothetical protein P108_0181	Staphylococcus phage P108	1	1	N/A	N/A	N/A	N/A	N/A	N/A
OPT_SX11_00935	hypothetical protein	WP_015977821.1	hypothetical protein	Staphylococcus aureus	1	1	N/A	N/A	N/A	N/A	N/A	N/A
OPT_SX11_00940	hypothetical protein	YP_007002186.1	Rnase H	Staphylococcus phage G15	1	1	N/A	N/A	N/A	N/A	N/A	N/A
OPT_SX11_00945	hypothetical protein	YP_007002185.1	hypothetical protein F360_gp062	Staphylococcus phage G15	1	1	N/A	N/A	N/A	N/A	N/A	N/A
OPT_SX11_00950	hypothetical protein	YP_007002184.1	PhoH family protein	Staphylococcus phage G15	1	1	N/A	N/A	N/A	N/A	N/A	N/A
OPT_SX11_00955	hypothetical protein	YP_007002183.1	hypothetical protein F360_gp060	Staphylococcus phage G15	1	1	N/A	N/A	N/A	N/A	N/A	N/A
OPT_SX11_00960	hypothetical protein	YP_009099513.1	RNA ligase	Staphylococcus phage P108	1	1	N/A	N/A	N/A	N/A	N/A	N/A
OPT_SX11_00965	hypothetical protein	YP_009099512.1	nucleoside 2-deoxyribosyltransferase	Staphylococcus phage P108	1	1	N/A	N/A	N/A	N/A	N/A	N/A
OPT_SX11_00970	hypothetical protein	ASZ77976.1	hypothetical protein	Staphylococcus phage SA3	1	1	N/A	N/A	N/A	N/A	N/A	N/A
OPT_SX11_00975	hypothetical protein	YP_009097978.1	virion structural protein	Staphylococcus phage MCE-2014	1	1	N/A	N/A	N/A	N/A	N/A	N/A
OPT_SX11_00980	hypothetical protein	YP_007002176.1	PcfJ domain-containing protein	Staphylococcus phage G15	1	1	N/A	N/A	N/A	N/A	N/A	N/A
OPT_SX11_00985	hypothetical protein	YP_007002175.1	hypothetical protein F360_gp052	Staphylococcus phage G15	1	1	N/A	N/A	N/A	N/A	N/A	N/A
OPT_SX11_00990	hypothetical protein	YP_007002174.1	hypothetical protein F360_gp051	Staphylococcus phage G15	1	1	N/A	N/A	N/A	N/A	N/A	N/A
OPT_SX11_00995	hypothetical protein	UYD72178.1	DNA-binding protein	Staphylococcus phage LJT-1	1	1	N/A	N/A	N/A	N/A	N/A	N/A
OPT_SX11_01000	hypothetical protein	YP_007002172.1	nucleotide kinase	Staphylococcus phage G15	1	1	N/A	N/A	N/A	N/A	N/A	N/A
OPT_SX11_01005	hypothetical protein	ARQ96019.1	hypothetical protein qdsa002_62	Staphylococcus phage qdsa002	1	1	N/A	N/A	N/A	N/A	N/A	N/A
OPT_SX11_01010	hypothetical protein	ASZ78190.1	putative porphyrin biosynthetic protein	Staphylococcus phage SA3	1	1	N/A	N/A	N/A	N/A	N/A	N/A
OPT_SX11_01015	hypothetical protein	ASZ78189.1	hypothetical protein	Staphylococcus phage SA3	1	1	N/A	N/A	N/A	N/A	N/A	N/A
OPT_SX11_01020	hypothetical protein	ARQ96016.1	putative membrane protein	Staphylococcus phage qdsa002	1	1	N/A	N/A	N/A	N/A	N/A	N/A
OPT_SX11_01025	hypothetical protein	YP_007002167.1	RinB-like transcriptional activator	Staphylococcus phage G15	1	1	N/A	N/A	N/A	N/A	N/A	N/A
OPT_SX11_01030	hypothetical protein	YP_007002166.1	hypothetical protein F360_gp043	Staphylococcus phage G15	1	1	N/A	N/A	N/A	N/A	N/A	N/A
OPT_SX11_01035	hypothetical protein	YP_007002165.1	hypothetical protein F360_gp042	Staphylococcus phage G15	1	1	N/A	N/A	N/A	N/A	N/A	N/A
OPT_SX11_01040	hypothetical protein	YP_007002164.1	hypothetical protein F360_gp041	Staphylococcus phage G15	1	1	N/A	N/A	N/A	N/A	N/A	N/A
OPT_SX11_01045	hypothetical protein	YP_007002163.1	hypothetical protein F360_gp040	Staphylococcus phage G15	1	1	N/A	N/A	N/A	N/A	N/A	N/A
OPT_SX11_01050	hypothetical protein	YP_009195861.1	hypothetical protein AVU41_gp025	Staphylococcus phage phiIPLA-RODI	1	1	N/A	N/A	N/A	N/A	N/A	N/A
OPT_SX11_01055	hypothetical protein	YP_007002161.1	hypothetical protein F360_gp038	Staphylococcus phage G15	1	1	N/A	N/A	N/A	N/A	N/A	N/A
OPT_SX11_01060	hypothetical protein	ASZ78178.1	hypothetical protein	Staphylococcus phage SA3	1	1	N/A	N/A	N/A	N/A	N/A	N/A
OPT_SX11_01065	hypothetical protein	ASZ78177.1	hypothetical protein	Staphylococcus phage SA3	1	1	N/A	N/A	N/A	N/A	N/A	N/A
OPT_SX11_01070	hypothetical protein	ASZ78176.1	hypothetical protein	Staphylococcus phage SA3	1	1	N/A	N/A	N/A	N/A	N/A	N/A
OPT_SX11_01075	hypothetical protein	ASZ78175.1	hypothetical protein	Staphylococcus phage SA3	1	1	N/A	N/A	N/A	N/A	N/A	N/A
OPT_SX11_01080	hypothetical protein	ASZ78174.1	hypothetical protein	Staphylococcus phage SA3	1	1	N/A	N/A	N/A	N/A	N/A	N/A
OPT_SX11_01090	hypothetical protein	ASZ78173.1	serine/threonine protein phosphatase	Staphylococcus phage SA3	1	1	N/A	N/A	N/A	N/A	N/A	N/A
OPT_SX11_01095	hypothetical protein	YP_007002153.1	hypothetical protein F360_gp030	Staphylococcus phage G15	1	1	N/A	N/A	N/A	N/A	N/A	N/A
OPT_SX11_01100	hypothetical protein	ASZ78171.1	hypothetical protein	Staphylococcus phage SA3	1	1	N/A	N/A	N/A	N/A	N/A	N/A
OPT_SX11_01105	hypothetical protein	YP_009099485.1	hypothetical protein P108_0148	Staphylococcus phage P108	1	1	N/A	N/A	N/A	N/A	N/A	N/A
OPT_SX11_01110	hypothetical protein	ASZ78169.1	hypothetical protein	Staphylococcus phage SA3	1	1	N/A	N/A	N/A	N/A	N/A	N/A

## Sheet: Table S7
TABLE S5. Pan-genome classification of Staphylococcus-infecting phages
The column, "Strain" indicates the specific strain of each centroid.
The column, "Centroid" indicates the representative gene from a cluster of orthologous genes.
The next columns, "Start", "End" indicate the starting/ending position of the centroid.
Table S7. Pan-genome classification of Staphylococcus-infecting phages.
The next column, "Strand" indicates the DNA strand (positive "+" or negative "-") of the centroid.
The next column, "Product" indicates the function or characteristic of the gene product.
The next column, "Clustering group" shows the group to which the gene belongs based on sequence similarity, identified by a specific cluster group code (e.g., clustering group_0001).
The next column, "Pan-genome type" categorizes the gene as core, accessory, or unique based on its presence across different strains.
For the "Locus_tag" columns:
Each column represents a different Staphylococcus phage strain.
The presence of the gene in a particular strain is indicated by the locus tag of the gene in that strain.
If the gene is not present in a strain, it is marked as "N/A".
Strain	Centroid	Start	End	Strand	Product	Clustering group	Pan-genome type	Locus_tag
								OPT-SA02	OPT-SC01	OPT-SX11	676Z	812	A3R	A5W	Fi200W	G1	G15	IME-SA1	IME-SA118	IME-SA119	IME-SA2	ISP	JD007	K	MCE-2014	MSA6	P108	P4W	phiIPLA-RODI	phiSA12	S25-3	S25-4	SA5	Sb-1	Staph1N	Team1
OPT-SC01	OPT_SC01_00515	62676	66791	+	hypothetical protein	clustering group_0001	unique	N/A	OPT_SC01_00515	N/A	N/A	N/A	N/A	N/A	N/A	N/A	N/A	N/A	N/A	N/A	N/A	N/A	N/A	N/A	N/A	N/A	N/A	N/A	N/A	N/A	N/A	N/A	N/A	N/A	N/A	N/A
IME-SA1	QLX43_gp176	35788	39846	+	DNA transfer protein	clustering group_0002	accessory	OPT_SA02_00655	N/A	OPT_SX11_00720	QLX31_gp110	ST812_112	QLX30_gp108	QLX21_gp157	QLX32_gp110	G1ORF001	F360_gp107	QLX43_gp176	QLX45_gp130	QLX46_gp034	QLX44_gp136&QLX44_gp135	QLX23_gp027	F867_gp152	CPT_phageK_gp158	OZ71_gp102	QLX33_gp110	P108_0003&P108_0001	QLX34_gp109	AVU41_gp094	CF75_gp089	X600_gp106	X577_gp075	QLX37_gp004	X920_gp095	QLX29_gp109	QLX38_gp138&QLX38_gp139
JD007	F867_gp162	6339	9797	-	DUF4815 domain-containing protein	clustering group_0003	core	OPT_SA02_00605	OPT_SC01_00565	OPT_SX11_00670	QLX31_gp120	ST812_122&ST812_123	QLX30_gp118	QLX21_gp147	QLX32_gp120	G1ORF002	F360_gp117	QLX43_gp164	QLX45_gp120	QLX46_gp044	QLX44_gp124	QLX23_gp037	F867_gp162	CPT_phageK_gp148	OZ71_gp112	QLX33_gp120	P108_0015	QLX34_gp119	AVU41_gp104	CF75_gp101	X600_gp094	X577_gp063	QLX37_gp202	X920_gp085	QLX29_gp119	QLX38_gp128
OPT-SX11	OPT_SX11_00550	47131	50349	-	hypothetical protein	clustering group_0004	unique	N/A	N/A	OPT_SX11_00550	N/A	N/A	N/A	N/A	N/A	N/A	N/A	N/A	N/A	N/A	N/A	N/A	N/A	N/A	N/A	N/A	N/A	N/A	N/A	N/A	N/A	N/A	N/A	N/A	N/A	N/A
MCE-2014	OZ71_gp110	76838	79903	+	virion structural protein	clustering group_0005	accessory	OPT_SA02_00615	N/A	OPT_SX11_00680	N/A	N/A	N/A	N/A	N/A	N/A	N/A	N/A	N/A	N/A	N/A	N/A	N/A	N/A	OZ71_gp110	N/A	P108_0013	N/A	AVU41_gp102	N/A	N/A	N/A	N/A	N/A	N/A	N/A
K	CPT_phageK_gp150	74344	77403	+	virion structural protein	clustering group_0006	accessory	N/A	N/A	N/A	QLX31_gp118	ST812_120	QLX30_gp116	QLX21_gp149	QLX32_gp118	G1ORF003	F360_gp115	QLX43_gp166&QLX43_gp167	QLX45_gp122	QLX46_gp042	QLX44_gp127	QLX23_gp035	F867_gp160	CPT_phageK_gp150	N/A	QLX33_gp118	N/A	QLX34_gp117	N/A	CF75_gp099	N/A	N/A	QLX37_gp204	X920_gp087	QLX29_gp117	QLX38_gp130
S25-3	X600_gp089	85019	88021	+	DNA helicase	clustering group_0007	accessory	N/A	N/A	N/A	N/A	N/A	N/A	N/A	N/A	N/A	N/A	N/A	N/A	N/A	N/A	N/A	N/A	N/A	N/A	N/A	P108_0021	N/A	N/A	N/A	X600_gp089	X577_gp058	N/A	N/A	N/A	N/A
S25-3	X600_gp096	74353	76911	+	virion structural protein	clustering group_0008	accessory	N/A	N/A	N/A	N/A	N/A	N/A	N/A	N/A	N/A	N/A	N/A	N/A	N/A	N/A	N/A	N/A	N/A	N/A	N/A	N/A	N/A	N/A	N/A	X600_gp096	X577_gp065	N/A	N/A	N/A	N/A
A5W	QLX21_gp154	68569	71115	+	gpORF085	clustering group_0009	core	OPT_SA02_00640	OPT_SC01_00530	OPT_SX11_00705	QLX31_gp113	ST812_115	QLX30_gp111	QLX21_gp154	QLX32_gp113	G1ORF004	F360_gp110	QLX43_gp173	QLX45_gp127	QLX46_gp037	QLX44_gp132	QLX23_gp030	F867_gp155	CPT_phageK_gp155	OZ71_gp105	QLX33_gp113	P108_0007	QLX34_gp112	AVU41_gp097	CF75_gp094	X600_gp101	X577_gp070	QLX37_gp001	X920_gp092	QLX29_gp112	QLX38_gp135
G15	F360_gp108	65749	68181	+	tail protein with lysin activity	clustering group_0010	accessory	OPT_SA02_00650	OPT_SC01_00520	OPT_SX11_00715	QLX31_gp111	ST812_113	QLX30_gp109	QLX21_gp156	QLX32_gp111	G1ORF005	F360_gp108	QLX43_gp175	QLX45_gp129	QLX46_gp035	QLX44_gp134	QLX23_gp028	F867_gp153	CPT_phageK_gp157	OZ71_gp103	QLX33_gp111	P108_0004&P108_0005	QLX34_gp110	AVU41_gp095	CF75_gp090	X600_gp105	X577_gp074	N/A	X920_gp094	QLX29_gp110	QLX38_gp137
OPT-SC01	OPT_SC01_00555	76057	78189	+	hypothetical protein	clustering group_0011	unique	N/A	OPT_SC01_00555	N/A	N/A	N/A	N/A	N/A	N/A	N/A	N/A	N/A	N/A	N/A	N/A	N/A	N/A	N/A	N/A	N/A	N/A	N/A	N/A	N/A	N/A	N/A	N/A	N/A	N/A	N/A
Sb-1	X920_gp069	90785	92899	+	ribonucleotide reductase large subunit	clustering group_0012	accessory	OPT_SA02_00515	OPT_SC01_00665&OPT_SC01_00655	OPT_SX11_00580	QLX31_gp137	ST812_140	QLX30_gp135	QLX21_gp130	QLX32_gp137	G1ORF006	F360_gp135	QLX43_gp147	QLX45_gp103	QLX46_gp061	QLX44_gp106	QLX23_gp054	F867_gp207	CPT_phageK_gp131	OZ71_gp129	QLX33_gp137	P108_0035	QLX34_gp136	AVU41_gp122	CF75_gp118	X600_gp077	X577_gp046	N/A	X920_gp069	QLX29_gp136	QLX38_gp111
MCE-2014	OZ71_gp017	9328	11421	-	tail fiber protein	clustering group_0013	unique	N/A	N/A	N/A	N/A	N/A	N/A	N/A	N/A	N/A	N/A	N/A	N/A	N/A	N/A	N/A	N/A	N/A	OZ71_gp017	N/A	N/A	N/A	N/A	N/A	N/A	N/A	N/A	N/A	N/A	N/A
phiIPLA-RODI	AVU41_gp039	17413	19464	-	PcfJ domain-containing protein	clustering group_0014	accessory	OPT_SA02_00925	N/A	OPT_SX11_00980	QLX31_gp055	ST812_055	N/A	QLX21_gp212	N/A	G1ORF007	F360_gp053	QLX43_gp022	QLX45_gp185	QLX46_gp188	QLX44_gp193	QLX23_gp195	N/A	CPT_phageK_gp213	OZ71_gp047	QLX33_gp054	P108_0171	QLX34_gp053	AVU41_gp039	N/A	N/A	X577_gp128	QLX37_gp059	X920_gp150	QLX29_gp054	QLX38_gp197
JD007	F867_gp101	62094	64142	+	PcfJ domain-containing protein	clustering group_0015	accessory	N/A	N/A	N/A	N/A	N/A	QLX30_gp052	N/A	QLX32_gp055	N/A	N/A	N/A	N/A	N/A	N/A	N/A	F867_gp101	N/A	N/A	N/A	N/A	N/A	N/A	CF75_gp034	X600_gp158	N/A	N/A	N/A	N/A	N/A
MCE-2014	OZ71_gp114	84223	86154	+	virion structural protein	clustering group_0016	unique	N/A	N/A	N/A	N/A	N/A	N/A	N/A	N/A	N/A	N/A	N/A	N/A	N/A	N/A	N/A	N/A	N/A	OZ71_gp114	N/A	N/A	N/A	N/A	N/A	N/A	N/A	N/A	N/A	N/A	N/A
Sb-1	X920_gp083	75218	77140	+	virion structural protein	clustering group_0017	accessory	N/A	N/A	N/A	QLX31_gp122	ST812_125	QLX30_gp120	QLX21_gp145	QLX32_gp122	G1ORF008	F360_gp119	QLX43_gp162	QLX45_gp118	QLX46_gp046	QLX44_gp122	QLX23_gp039	F867_gp164	CPT_phageK_gp146	N/A	QLX33_gp122	N/A	QLX34_gp121	AVU41_gp106	CF75_gp103	X600_gp092	X577_gp061	QLX37_gp201	X920_gp083	QLX29_gp121	QLX38_gp126
OPT-SX11	OPT_SX11_00660	69413	71335	-	hypothetical protein	clustering group_0018	unique	N/A	N/A	OPT_SX11_00660	N/A	N/A	N/A	N/A	N/A	N/A	N/A	N/A	N/A	N/A	N/A	N/A	N/A	N/A	N/A	N/A	N/A	N/A	N/A	N/A	N/A	N/A	N/A	N/A	N/A	N/A
P108	P108_0027	30751	32670	+	exonuclease	clustering group_0019	core	OPT_SA02_00550	OPT_SC01_00620	OPT_SX11_00615	QLX31_gp130	ST812_133	QLX30_gp128	QLX21_gp137	QLX32_gp130	G1ORF009	F360_gp127	QLX43_gp154	QLX45_gp110	QLX46_gp054	QLX44_gp114	QLX23_gp047	F867_gp214	CPT_phageK_gp138	OZ71_gp122	QLX33_gp130	P108_0027	QLX34_gp129	AVU41_gp115	CF75_gp111	X600_gp084	X577_gp053	QLX37_gp193	X920_gp075	QLX29_gp129	QLX38_gp118
OPT-SC01	OPT_SC01_00575	82505	84424	+	hypothetical protein	clustering group_0020	unique	N/A	OPT_SC01_00575	N/A	N/A	N/A	N/A	N/A	N/A	N/A	N/A	N/A	N/A	N/A	N/A	N/A	N/A	N/A	N/A	N/A	N/A	N/A	N/A	N/A	N/A	N/A	N/A	N/A	N/A	N/A
S25-4	X577_gp148	15704	17572	-	virion structural protein	clustering group_0021	unique	N/A	N/A	N/A	N/A	N/A	N/A	N/A	N/A	N/A	N/A	N/A	N/A	N/A	N/A	N/A	N/A	N/A	N/A	N/A	N/A	N/A	N/A	N/A	N/A	X577_gp148	N/A	N/A	N/A	N/A
phiSA12	CF75_gp014	5684	7552	-	virion structural protein	clustering group_0022	unique	N/A	N/A	N/A	N/A	N/A	N/A	N/A	N/A	N/A	N/A	N/A	N/A	N/A	N/A	N/A	N/A	N/A	N/A	N/A	N/A	N/A	N/A	CF75_gp014	N/A	N/A	N/A	N/A	N/A	N/A
JD007	F867_gp081	73604	75454	+	virion structural protein	clustering group_0023	accessory	N/A	N/A	N/A	N/A	N/A	N/A	N/A	N/A	N/A	F360_gp032	N/A	N/A	N/A	N/A	N/A	F867_gp081	N/A	N/A	N/A	N/A	N/A	N/A	N/A	N/A	N/A	N/A	N/A	N/A	N/A
P4W	QLX34_gp083	41875	43692	+	Ter	clustering group_0024	accessory	OPT_SA02_00775	N/A	OPT_SX11_00840	QLX31_gp084	ST812_086	QLX30_gp082	QLX21_gp182	QLX32_gp084	G1ORF010	F360_gp082	QLX43_gp200&QLX43_gp202	QLX45_gp156&QLX45_gp154	QLX46_gp001&QLX46_gp003	QLX44_gp164&QLX44_gp161&QLX44_gp162	QLX23_gp001	F867_gp127	CPT_phageK_gp183	OZ71_gp075&OZ71_gp077	QLX33_gp084	P108_0199&P108_0200	QLX34_gp083	AVU41_gp067&AVU41_gp069	CF75_gp062	X600_gp130	X577_gp099	QLX37_gp030	X920_gp120	QLX29_gp084	QLX38_gp164&QLX38_gp166
Fi200W	QLX32_gp101	57154	58917	+	Tsp	clustering group_0025	core	OPT_SA02_00695	OPT_SC01_00475	OPT_SX11_00760	QLX31_gp101	ST812_103	QLX30_gp099	QLX21_gp165	QLX32_gp101	G1ORF011	F360_gp099	QLX43_gp183	QLX45_gp137	QLX46_gp027	QLX44_gp143	QLX23_gp019	F867_gp144	CPT_phageK_gp166	OZ71_gp094	QLX33_gp102	P108_0218	QLX34_gp100	AVU41_gp085	CF75_gp079	X600_gp114	X577_gp083	QLX37_gp012	X920_gp103	QLX29_gp101	QLX38_gp147
Team1	QLX38_gp123	87334	89082	+	helicase	clustering group_0026	accessory	OPT_SA02_00580	OPT_SC01_00590	OPT_SX11_00645	QLX31_gp125	ST812_128	QLX30_gp123	QLX21_gp142	QLX32_gp125	G1ORF012	F360_gp122	QLX43_gp159	QLX45_gp115	QLX46_gp049	QLX44_gp119	QLX23_gp042	F867_gp167	CPT_phageK_gp143	OZ71_gp117	QLX33_gp125	P108_0020	QLX34_gp124	AVU41_gp109	CF75_gp106	N/A	N/A	QLX37_gp198	X920_gp080	QLX29_gp124	QLX38_gp123
A3R	QLX30_gp089	47091	48782	+	Prt	clustering group_0027	core	OPT_SA02_00745	OPT_SC01_00425	OPT_SX11_00810	QLX31_gp091	ST812_093	QLX30_gp089	QLX21_gp175	QLX32_gp091	G1ORF014	F360_gp089	QLX43_gp193	QLX45_gp147	QLX46_gp017	QLX44_gp153	QLX23_gp009	F867_gp134	CPT_phageK_gp176	OZ71_gp084	QLX33_gp092	P108_0208	QLX34_gp090	AVU41_gp075	CF75_gp069	X600_gp124	X577_gp093	QLX37_gp022	X920_gp113	QLX29_gp091	QLX38_gp157
OPT-SA02	OPT_SA02_00575	59775	61388	-	hypothetical protein	clustering group_0028	unique	OPT_SA02_00575	N/A	N/A	N/A	N/A	N/A	N/A	N/A	N/A	N/A	N/A	N/A	N/A	N/A	N/A	N/A	N/A	N/A	N/A	N/A	N/A	N/A	N/A	N/A	N/A	N/A	N/A	N/A	N/A
phiIPLA-RODI	AVU41_gp057	28395	29885	-	endolysin	clustering group_0029	core	OPT_SA02_00845&OPT_SA02_00835	OPT_SC01_00330&OPT_SC01_00325	OPT_SX11_00900	QLX31_gp073	ST812_073	QLX30_gp070	QLX21_gp194	QLX32_gp073	G1ORF042&G1ORF060	F360_gp071	QLX43_gp015&QLX43_gp013	QLX45_gp166&QLX45_gp168	QLX46_gp205&QLX46_gp207	QLX44_gp176&QLX44_gp174	QLX23_gp179&QLX23_gp177	F867_gp119	CPT_phageK_gp195	OZ71_gp065	QLX33_gp072	P108_0188	QLX34_gp071	AVU41_gp057	CF75_gp051	X600_gp140	X577_gp110	QLX37_gp042&QLX37_gp040	X920_gp132	QLX29_gp072	QLX38_gp177&QLX38_gp179
P108	P108_0104	72781	74250	+	nicotinamide phosphoribosyl transferase	clustering group_0030	accessory	OPT_SA02_00180	N/A	OPT_SX11_00245	QLX31_gp202	ST812_210	N/A	QLX21_gp065	QLX32_gp202	G1ORF018	F360_gp203	QLX43_gp081	QLX45_gp005	QLX46_gp125	QLX44_gp041	QLX23_gp121	F867_gp041	CPT_phageK_gp064	OZ71_gp185	QLX33_gp202	P108_0104	QLX34_gp201	AVU41_gp174	CF75_gp182	X600_gp014	N/A	QLX37_gp123	X920_gp031	QLX29_gp201	QLX38_gp044
MCE-2014	OZ71_gp015	7370	8818	+	hypothetical protein	clustering group_0031	unique	N/A	N/A	N/A	N/A	N/A	N/A	N/A	N/A	N/A	N/A	N/A	N/A	N/A	N/A	N/A	N/A	N/A	OZ71_gp015	N/A	N/A	N/A	N/A	N/A	N/A	N/A	N/A	N/A	N/A	N/A
S25-3	X600_gp087	89639	91081	+	AAA family ATPase	clustering group_0032	core	OPT_SA02_00570	OPT_SC01_00600	OPT_SX11_00635	QLX31_gp127	ST812_130	QLX30_gp125	QLX21_gp140	QLX32_gp127	G1ORF015	F360_gp124	QLX43_gp157	QLX45_gp113	QLX46_gp051	QLX44_gp117	QLX23_gp044	F867_gp217	CPT_phageK_gp141	OZ71_gp119	QLX33_gp127	P108_0023	QLX34_gp126	AVU41_gp111	CF75_gp108	X600_gp087	X577_gp056	QLX37_gp196	X920_gp078	QLX29_gp126	QLX38_gp121
812	ST812_105	59400	60803	+	intron encoded nuclease	clustering group_0033	accessory	N/A	N/A	N/A	QLX31_gp103	ST812_105	QLX30_gp101	N/A	QLX32_gp103	N/A	N/A	N/A	N/A	N/A	N/A	N/A	N/A	N/A	N/A	N/A	N/A	QLX34_gp102	N/A	N/A	N/A	N/A	N/A	N/A	N/A	N/A
OPT-SC01	OPT_SC01_00440	50798	52189	+	Major capsid protein	clustering group_0034	unique	N/A	OPT_SC01_00440	N/A	N/A	N/A	N/A	N/A	N/A	N/A	N/A	N/A	N/A	N/A	N/A	N/A	N/A	N/A	N/A	N/A	N/A	N/A	N/A	N/A	N/A	N/A	N/A	N/A	N/A	N/A
P108	P108_0019	22576	23952	+	tail fiber protein	clustering group_0035	accessory	OPT_SA02_00585	N/A	OPT_SX11_00650	QLX31_gp124	ST812_127	QLX30_gp122	QLX21_gp143	QLX32_gp124	G1ORF017	F360_gp121	QLX43_gp160	QLX45_gp116	QLX46_gp048	QLX44_gp120	QLX23_gp041	F867_gp166	CPT_phageK_gp144	OZ71_gp116	QLX33_gp124	P108_0019	QLX34_gp123	AVU41_gp108	CF75_gp105	X600_gp090	X577_gp059	QLX37_gp199	X920_gp081	QLX29_gp123	QLX38_gp124
OPT-SC01	OPT_SC01_00585	84825	86201	+	hypothetical protein	clustering group_0036	unique	N/A	OPT_SC01_00585	N/A	N/A	N/A	N/A	N/A	N/A	N/A	N/A	N/A	N/A	N/A	N/A	N/A	N/A	N/A	N/A	N/A	N/A	N/A	N/A	N/A	N/A	N/A	N/A	N/A	N/A	N/A
OPT-SC01	OPT_SC01_00485	58874	60172	+	hypothetical protein	clustering group_0037	unique	N/A	OPT_SC01_00485	N/A	N/A	N/A	N/A	N/A	N/A	N/A	N/A	N/A	N/A	N/A	N/A	N/A	N/A	N/A	N/A	N/A	N/A	N/A	N/A	N/A	N/A	N/A	N/A	N/A	N/A	N/A
G15	F360_gp144	106902	108179	+	hypothetical protein	clustering group_0038	accessory	OPT_SA02_00470	N/A	OPT_SX11_00535	QLX31_gp148	ST812_151	QLX30_gp146	QLX21_gp119	QLX32_gp148	G1ORF020	F360_gp144	QLX43_gp133	QLX45_gp090	QLX46_gp074	QLX44_gp093	QLX23_gp067	F867_gp196	CPT_phageK_gp120	OZ71_gp140	QLX33_gp148	P108_0045	QLX34_gp147	AVU41_gp131	CF75_gp127	X600_gp068	X577_gp037	QLX37_gp173	X920_gp056	QLX29_gp147	QLX38_gp098
OPT-SC01	OPT_SC01_00715	109870	111135	+	hypothetical protein	clustering group_0039	unique	N/A	OPT_SC01_00715	N/A	N/A	N/A	N/A	N/A	N/A	N/A	N/A	N/A	N/A	N/A	N/A	N/A	N/A	N/A	N/A	N/A	N/A	N/A	N/A	N/A	N/A	N/A	N/A	N/A	N/A	N/A
phiIPLA-RODI	AVU41_gp140	109247	110497	+	exonuclease	clustering group_0040	core	OPT_SA02_00425	OPT_SC01_00750&OPT_SC01_00760	OPT_SX11_00490	QLX31_gp157	ST812_160	QLX30_gp155	QLX21_gp110	QLX32_gp157	G1ORF022	F360_gp153	QLX43_gp122	QLX45_gp079	QLX46_gp085	QLX44_gp082	QLX23_gp076	F867_gp187	CPT_phageK_gp111	OZ71_gp149	QLX33_gp157	P108_0054	QLX34_gp156	AVU41_gp140	CF75_gp137	X600_gp059	X577_gp028	QLX37_gp164	X920_gp048	QLX29_gp156	QLX38_gp087
phiIPLA-RODI	AVU41_gp072	39686	40936	+	membrane protein	clustering group_0041	accessory	N/A	N/A	N/A	N/A	N/A	N/A	N/A	N/A	N/A	N/A	N/A	N/A	N/A	N/A	N/A	N/A	N/A	N/A	N/A	P108_0204	N/A	AVU41_gp072	N/A	N/A	N/A	N/A	N/A	N/A	N/A
G15	F360_gp086	45559	46788	+	hypothetical protein	clustering group_0042	accessory	OPT_SA02_00760	N/A	OPT_SX11_00825	N/A	N/A	N/A	N/A	N/A	N/A	F360_gp086	N/A	N/A	N/A	N/A	N/A	N/A	N/A	N/A	N/A	N/A	N/A	N/A	N/A	N/A	N/A	N/A	N/A	N/A	N/A
S25-4	X577_gp096	48316	49533	+	hypothetical protein	clustering group_0043	accessory	N/A	N/A	N/A	QLX31_gp088	ST812_090	QLX30_gp086	QLX21_gp178	QLX32_gp088	G1ORF023	N/A	N/A	N/A	N/A	N/A	QLX23_gp005	F867_gp131	CPT_phageK_gp179	N/A	QLX33_gp089	N/A	QLX34_gp087	N/A	CF75_gp066	X600_gp127	X577_gp096	N/A	X920_gp116	QLX29_gp088	N/A
OPT-SC01	OPT_SC01_00860	126368	127567	+	hypothetical protein	clustering group_0044	unique	N/A	OPT_SC01_00860	N/A	N/A	N/A	N/A	N/A	N/A	N/A	N/A	N/A	N/A	N/A	N/A	N/A	N/A	N/A	N/A	N/A	N/A	N/A	N/A	N/A	N/A	N/A	N/A	N/A	N/A	N/A
OPT-SC01	OPT_SC01_00415	45043	46230	+	hypothetical protein	clustering group_0045	unique	N/A	OPT_SC01_00415	N/A	N/A	N/A	N/A	N/A	N/A	N/A	N/A	N/A	N/A	N/A	N/A	N/A	N/A	N/A	N/A	N/A	N/A	N/A	N/A	N/A	N/A	N/A	N/A	N/A	N/A	N/A
OPT-SC01	OPT_SC01_00710	108381	109565	+	hypothetical protein	clustering group_0046	unique	N/A	OPT_SC01_00710	N/A	N/A	N/A	N/A	N/A	N/A	N/A	N/A	N/A	N/A	N/A	N/A	N/A	N/A	N/A	N/A	N/A	N/A	N/A	N/A	N/A	N/A	N/A	N/A	N/A	N/A	N/A
A3R	QLX30_gp182	128431	129576	+	hypothetical protein	clustering group_0047	unique	N/A	N/A	N/A	N/A	N/A	QLX30_gp182	N/A	N/A	N/A	N/A	N/A	N/A	N/A	N/A	N/A	N/A	N/A	N/A	N/A	N/A	N/A	N/A	N/A	N/A	N/A	N/A	N/A	N/A	N/A
IME-SA119	QLX46_gp014	138532	139662	-	hypothetical protein	clustering group_0048	accessory	N/A	N/A	N/A	N/A	N/A	N/A	N/A	N/A	N/A	N/A	QLX43_gp196	QLX45_gp150	QLX46_gp014	QLX44_gp156	N/A	N/A	N/A	N/A	N/A	N/A	N/A	N/A	N/A	N/A	N/A	N/A	N/A	N/A	QLX38_gp160
OPT-SC01	OPT_SC01_00215	21167	22297	-	hypothetical protein	clustering group_0049	unique	N/A	OPT_SC01_00215	N/A	N/A	N/A	N/A	N/A	N/A	N/A	N/A	N/A	N/A	N/A	N/A	N/A	N/A	N/A	N/A	N/A	N/A	N/A	N/A	N/A	N/A	N/A	N/A	N/A	N/A	N/A
MCE-2014	OZ71_gp081	47648	48775	+	hypothetical protein	clustering group_0050	unique	N/A	N/A	N/A	N/A	N/A	N/A	N/A	N/A	N/A	N/A	N/A	N/A	N/A	N/A	N/A	N/A	N/A	OZ71_gp081	N/A	N/A	N/A	N/A	N/A	N/A	N/A	N/A	N/A	N/A	N/A
OPT-SC01	OPT_SC01_00095	9803	10930	-	hypothetical protein	clustering group_0051	unique	N/A	OPT_SC01_00095	N/A	N/A	N/A	N/A	N/A	N/A	N/A	N/A	N/A	N/A	N/A	N/A	N/A	N/A	N/A	N/A	N/A	N/A	N/A	N/A	N/A	N/A	N/A	N/A	N/A	N/A	N/A
phiSA12	CF75_gp093	62888	63997	+	transposase	clustering group_0052	accessory	N/A	N/A	N/A	N/A	N/A	N/A	N/A	N/A	N/A	N/A	N/A	N/A	N/A	N/A	N/A	N/A	N/A	N/A	N/A	N/A	N/A	N/A	CF75_gp093	X600_gp102	X577_gp071	N/A	N/A	N/A	N/A
OPT-SC01	OPT_SC01_00090	8700	9803	-	hypothetical protein	clustering group_0053	unique	N/A	OPT_SC01_00090	N/A	N/A	N/A	N/A	N/A	N/A	N/A	N/A	N/A	N/A	N/A	N/A	N/A	N/A	N/A	N/A	N/A	N/A	N/A	N/A	N/A	N/A	N/A	N/A	N/A	N/A	N/A
S25-4	X577_gp001	1	132123	+	hypothetical protein	clustering group_0054	accessory	N/A	N/A	N/A	N/A	N/A	N/A	N/A	N/A	N/A	N/A	N/A	N/A	N/A	N/A	N/A	N/A	N/A	N/A	N/A	P108_0113	N/A	N/A	N/A	X600_gp003	X577_gp001	N/A	N/A	N/A	N/A
OPT-SA02	OPT_SA02_00840	112726	113820	+	hypothetical protein	clustering group_0055	unique	OPT_SA02_00840	N/A	N/A	N/A	N/A	N/A	N/A	N/A	N/A	N/A	N/A	N/A	N/A	N/A	N/A	N/A	N/A	N/A	N/A	N/A	N/A	N/A	N/A	N/A	N/A	N/A	N/A	N/A	N/A
Team1	QLX38_gp116	96165	97232	+	DNA primase	clustering group_0056	accessory	OPT_SA02_00540	OPT_SC01_00630	OPT_SX11_00605	QLX31_gp132	ST812_135	QLX30_gp130	QLX21_gp135	QLX32_gp132	G1ORF026	F360_gp129	QLX43_gp152	QLX45_gp108	QLX46_gp056	QLX44_gp112&QLX44_gp111	QLX23_gp049	F867_gp212	CPT_phageK_gp136	OZ71_gp124	QLX33_gp132	P108_0029&P108_0030	QLX34_gp131	AVU41_gp117	CF75_gp113	X600_gp082	X577_gp051	N/A	N/A	QLX29_gp131	QLX38_gp116
MCE-2014	OZ71_gp177	129977	131029	+	hypothetical protein	clustering group_0057	unique	N/A	N/A	N/A	N/A	N/A	N/A	N/A	N/A	N/A	N/A	N/A	N/A	N/A	N/A	N/A	N/A	N/A	OZ71_gp177	N/A	N/A	N/A	N/A	N/A	N/A	N/A	N/A	N/A	N/A	N/A
P108	P108_0036	38352	39401	+	ribonucleotide reductase class Ia beta subunit	clustering group_0058	core	OPT_SA02_00510	OPT_SC01_00670	OPT_SX11_00575	QLX31_gp138	ST812_141	QLX30_gp136	QLX21_gp129	QLX32_gp138	G1ORF025	F360_gp136	QLX43_gp146	QLX45_gp102	QLX46_gp062	QLX44_gp105	QLX23_gp055	F867_gp206	CPT_phageK_gp130	OZ71_gp130	QLX33_gp138	P108_0036	QLX34_gp137	AVU41_gp123	CF75_gp119	X600_gp076	X577_gp045	QLX37_gp185	X920_gp068	QLX29_gp137	QLX38_gp110
MCE-2014	OZ71_gp109	75771	76817	+	baseplate J/gp47 family protein	clustering group_0059	core	OPT_SA02_00620	OPT_SC01_00550	OPT_SX11_00685	QLX31_gp117	ST812_119	QLX30_gp115	QLX21_gp150	QLX32_gp117	G1ORF027	F360_gp114	QLX43_gp169&QLX43_gp168	QLX45_gp123	QLX46_gp041	QLX44_gp128	QLX23_gp034	F867_gp159	CPT_phageK_gp151	OZ71_gp109	QLX33_gp117	P108_0012	QLX34_gp116	AVU41_gp101	CF75_gp098	X600_gp097	X577_gp066	QLX37_gp205	X920_gp088	QLX29_gp116	QLX38_gp131
Team1	QLX38_gp120	92221	93258	+	exonuclease	clustering group_0060	accessory	N/A	N/A	N/A	QLX31_gp128	ST812_131	QLX30_gp126	QLX21_gp139	QLX32_gp128	G1ORF028	N/A	QLX43_gp156	QLX45_gp112	QLX46_gp052	QLX44_gp116	QLX23_gp045	N/A	CPT_phageK_gp140	N/A	QLX33_gp128	N/A	QLX34_gp127	N/A	N/A	N/A	N/A	QLX37_gp195	X920_gp077	QLX29_gp127	QLX38_gp120
S25-3	X600_gp086	91160	92185	+	metallophosphoesterase	clustering group_0061	accessory	OPT_SA02_00560	N/A	OPT_SX11_00625	N/A	N/A	N/A	N/A	N/A	N/A	F360_gp125	N/A	N/A	N/A	N/A	N/A	F867_gp216	N/A	OZ71_gp120	N/A	P108_0025	N/A	AVU41_gp113	CF75_gp109	X600_gp086	X577_gp055	N/A	N/A	N/A	N/A
OPT-SC01	OPT_SC01_00610	91459	92484	+	hypothetical protein	clustering group_0062	unique	N/A	OPT_SC01_00610	N/A	N/A	N/A	N/A	N/A	N/A	N/A	N/A	N/A	N/A	N/A	N/A	N/A	N/A	N/A	N/A	N/A	N/A	N/A	N/A	N/A	N/A	N/A	N/A	N/A	N/A	N/A
phiIPLA-RODI	AVU41_gp087	53779	54783	+	intron encoded nuclease	clustering group_0063	unique	N/A	N/A	N/A	N/A	N/A	N/A	N/A	N/A	N/A	N/A	N/A	N/A	N/A	N/A	N/A	N/A	N/A	N/A	N/A	N/A	N/A	AVU41_gp087	N/A	N/A	N/A	N/A	N/A	N/A	N/A
phiSA12	CF75_gp128	103497	104477	+	transposase	clustering group_0064	unique	N/A	N/A	N/A	N/A	N/A	N/A	N/A	N/A	N/A	N/A	N/A	N/A	N/A	N/A	N/A	N/A	N/A	N/A	N/A	N/A	N/A	N/A	CF75_gp128	N/A	N/A	N/A	N/A	N/A	N/A
IME-SA1	QLX43_gp201	15741	16712	+	hypothetical protein	clustering group_0065	accessory	N/A	N/A	N/A	N/A	N/A	N/A	N/A	N/A	N/A	N/A	QLX43_gp201	QLX45_gp155	QLX46_gp002	QLX44_gp163	N/A	N/A	N/A	N/A	QLX33_gp085	N/A	N/A	N/A	N/A	N/A	N/A	N/A	N/A	N/A	QLX38_gp165
phiSA12	CF75_gp081	51459	52430	+	intron encoded nuclease	clustering group_0066	unique	N/A	N/A	N/A	N/A	N/A	N/A	N/A	N/A	N/A	N/A	N/A	N/A	N/A	N/A	N/A	N/A	N/A	N/A	N/A	N/A	N/A	N/A	CF75_gp081	N/A	N/A	N/A	N/A	N/A	N/A
MSA6	QLX33_gp150	112035	113003	+	I-MsaII	clustering group_0067	accessory	N/A	N/A	N/A	N/A	N/A	N/A	N/A	N/A	N/A	N/A	QLX43_gp131	QLX45_gp088	QLX46_gp076	QLX44_gp091	N/A	N/A	N/A	N/A	QLX33_gp150	N/A	N/A	N/A	N/A	N/A	N/A	N/A	N/A	N/A	QLX38_gp096
OPT-SC01	OPT_SC01_00435	49717	50682	+	hypothetical protein	clustering group_0068	unique	N/A	OPT_SC01_00435	N/A	N/A	N/A	N/A	N/A	N/A	N/A	N/A	N/A	N/A	N/A	N/A	N/A	N/A	N/A	N/A	N/A	N/A	N/A	N/A	N/A	N/A	N/A	N/A	N/A	N/A	N/A
MCE-2014	OZ71_gp086	52271	53230	+	hypothetical protein	clustering group_0069	accessory	OPT_SA02_00735	N/A	OPT_SX11_00800	QLX31_gp093	ST812_095	QLX30_gp091	QLX21_gp173	QLX32_gp093	G1ORF029	F360_gp091	QLX43_gp191	QLX45_gp145	QLX46_gp019	QLX44_gp151	QLX23_gp011	F867_gp136	CPT_phageK_gp174	OZ71_gp086	QLX33_gp094	P108_0210	QLX34_gp092	AVU41_gp077	CF75_gp071	X600_gp122	X577_gp091	QLX37_gp020	X920_gp111	QLX29_gp093	QLX38_gp155
S25-3	X600_gp143	31051	31998	-	HNH endonuclease	clustering group_0070	accessory	N/A	N/A	N/A	N/A	N/A	N/A	N/A	N/A	N/A	N/A	N/A	N/A	N/A	N/A	N/A	N/A	N/A	N/A	N/A	N/A	N/A	N/A	N/A	X600_gp143	X577_gp113	N/A	N/A	N/A	N/A
OPT-SC01	OPT_SC01_00395	41706	42644	+	hypothetical protein	clustering group_0071	unique	N/A	OPT_SC01_00395	N/A	N/A	N/A	N/A	N/A	N/A	N/A	N/A	N/A	N/A	N/A	N/A	N/A	N/A	N/A	N/A	N/A	N/A	N/A	N/A	N/A	N/A	N/A	N/A	N/A	N/A	N/A
Staph1N	QLX29_gp200	131661	132569	+	Rpp	clustering group_0072	accessory	N/A	N/A	N/A	QLX31_gp201	ST812_209	N/A	QLX21_gp066	QLX32_gp201	G1ORF031	N/A	QLX43_gp082	QLX45_gp004	QLX46_gp124	QLX44_gp042	QLX23_gp120	F867_gp040	CPT_phageK_gp065	N/A	QLX33_gp201	N/A	QLX34_gp200	N/A	CF75_gp181	X600_gp015	N/A	QLX37_gp124	X920_gp032	QLX29_gp200	QLX38_gp045
MCE-2014	OZ71_gp184	132614	133522	+	ribose-phosphate pyrophosphokinase	clustering group_0073	unique	N/A	N/A	N/A	N/A	N/A	N/A	N/A	N/A	N/A	N/A	N/A	N/A	N/A	N/A	N/A	N/A	N/A	OZ71_gp184	N/A	N/A	N/A	N/A	N/A	N/A	N/A	N/A	N/A	N/A	N/A
OPT-SX11	OPT_SX11_00250	18833	19741	-	hypothetical protein	clustering group_0074	unique	N/A	N/A	OPT_SX11_00250	N/A	N/A	N/A	N/A	N/A	N/A	N/A	N/A	N/A	N/A	N/A	N/A	N/A	N/A	N/A	N/A	N/A	N/A	N/A	N/A	N/A	N/A	N/A	N/A	N/A	N/A
Staph1N	QLX29_gp096	52758	53666	+	hypothetical protein	clustering group_0075	core	OPT_SA02_00720	OPT_SC01_00450	OPT_SX11_00785	QLX31_gp096	ST812_098	QLX30_gp094	QLX21_gp170	QLX32_gp096	G1ORF030	F360_gp094	QLX43_gp188	QLX45_gp142	QLX46_gp022	QLX44_gp148	QLX23_gp014	F867_gp139	CPT_phageK_gp171	OZ71_gp089	QLX33_gp097	P108_0213	QLX34_gp095	AVU41_gp080	CF75_gp074	X600_gp119	X577_gp088	QLX37_gp017	X920_gp108	QLX29_gp096	QLX38_gp152
IME-SA118	QLX45_gp180	33335	34231	-	hypothetical protein	clustering group_0076	accessory	N/A	N/A	N/A	QLX31_gp060	ST812_060	QLX30_gp057	QLX21_gp207	QLX32_gp060	G1ORF032	N/A	QLX43_gp001	QLX45_gp180	QLX46_gp193	QLX44_gp188	QLX23_gp191	F867_gp106	CPT_phageK_gp208	OZ71_gp052	QLX33_gp059	N/A	QLX34_gp058	N/A	CF75_gp039	X600_gp153	N/A	N/A	X920_gp145	QLX29_gp059	QLX38_gp192
phiIPLA-RODI	AVU41_gp044	21166	22059	-	RNA ligase	clustering group_0077	accessory	OPT_SA02_00905	N/A	OPT_SX11_00960	N/A	N/A	N/A	N/A	N/A	N/A	F360_gp059	N/A	N/A	N/A	N/A	N/A	N/A	N/A	N/A	N/A	P108_0176	N/A	AVU41_gp044	N/A	N/A	X577_gp123	N/A	N/A	N/A	N/A
P4W	QLX34_gp111	69663	70550	+	TmpE	clustering group_0078	core	OPT_SA02_00645	OPT_SC01_00525	OPT_SX11_00710	QLX31_gp112	ST812_114	QLX30_gp110	QLX21_gp155	QLX32_gp112	G1ORF033	F360_gp109	QLX43_gp174	QLX45_gp128	QLX46_gp036	QLX44_gp133	QLX23_gp029	F867_gp154	CPT_phageK_gp156	OZ71_gp104	QLX33_gp112	P108_0006	QLX34_gp111	AVU41_gp096	CF75_gp091	X600_gp104	X577_gp073	QLX37_gp002	X920_gp093	QLX29_gp111	QLX38_gp136
812	ST812_048	20472	21356	-	porphyrin biosynthesis	clustering group_0079	accessory	N/A	N/A	N/A	N/A	ST812_048	N/A	N/A	N/A	N/A	N/A	N/A	N/A	N/A	N/A	N/A	N/A	CPT_phageK_gp220	N/A	N/A	N/A	N/A	N/A	N/A	N/A	N/A	N/A	N/A	N/A	N/A
IME-SA2	QLX44_gp147	46691	47569	+	hypothetical protein	clustering group_0080	core	OPT_SA02_00715	OPT_SC01_00455	OPT_SX11_00780	QLX31_gp097	ST812_099	QLX30_gp095	QLX21_gp169	QLX32_gp097	G1ORF034	F360_gp095	QLX43_gp187	QLX45_gp141	QLX46_gp023	QLX44_gp147	QLX23_gp015	F867_gp140	CPT_phageK_gp170	OZ71_gp090	QLX33_gp098	P108_0214	QLX34_gp096	AVU41_gp081	CF75_gp075	X600_gp118	X577_gp087	QLX37_gp016	X920_gp107	QLX29_gp097	QLX38_gp151
OPT-SX11	OPT_SX11_00460	35420	36283	-	hypothetical protein	clustering group_0081	unique	N/A	N/A	OPT_SX11_00460	N/A	N/A	N/A	N/A	N/A	N/A	N/A	N/A	N/A	N/A	N/A	N/A	N/A	N/A	N/A	N/A	N/A	N/A	N/A	N/A	N/A	N/A	N/A	N/A	N/A	N/A
OPT-SC01	OPT_SC01_00355	36402	37262	-	hypothetical protein	clustering group_0082	unique	N/A	OPT_SC01_00355	N/A	N/A	N/A	N/A	N/A	N/A	N/A	N/A	N/A	N/A	N/A	N/A	N/A	N/A	N/A	N/A	N/A	N/A	N/A	N/A	N/A	N/A	N/A	N/A	N/A	N/A	N/A
OPT-SC01	OPT_SC01_00390	40600	41448	+	hypothetical protein	clustering group_0083	unique	N/A	OPT_SC01_00390	N/A	N/A	N/A	N/A	N/A	N/A	N/A	N/A	N/A	N/A	N/A	N/A	N/A	N/A	N/A	N/A	N/A	N/A	N/A	N/A	N/A	N/A	N/A	N/A	N/A	N/A	N/A
A3R	QLX30_gp045	19293	20138	-	hypothetical protein	clustering group_0084	accessory	OPT_SA02_00960	OPT_SC01_00210	OPT_SX11_01015	QLX31_gp048	ST812_047	QLX30_gp045	QLX21_gp219	QLX32_gp048	G1ORF038	F360_gp046	QLX43_gp029	QLX45_gp192	QLX46_gp181	QLX44_gp200	QLX23_gp202	F867_gp094	CPT_phageK_gp221	OZ71_gp040	QLX33_gp047	P108_0164	QLX34_gp046	AVU41_gp032	CF75_gp027	X600_gp165	X577_gp135	N/A	X920_gp157	QLX29_gp047	QLX38_gp204
K	CPT_phageK_gp168	55221	56057	+	hypothetical protein	clustering group_0085	core	OPT_SA02_00705	OPT_SC01_00465	OPT_SX11_00770	QLX31_gp099	ST812_101	QLX30_gp097	QLX21_gp167	QLX32_gp099	G1ORF039	F360_gp097	QLX43_gp185	QLX45_gp139	QLX46_gp025	QLX44_gp145	QLX23_gp017	F867_gp142	CPT_phageK_gp168	OZ71_gp092	QLX33_gp100	P108_0216	QLX34_gp098	AVU41_gp083	CF75_gp077	X600_gp116	X577_gp085	QLX37_gp014	X920_gp105	QLX29_gp099	QLX38_gp149
P4W	QLX34_gp084	43685	44506	+	hypothetical protein	clustering group_0086	core	OPT_SA02_00770	OPT_SC01_00405	OPT_SX11_00835	QLX31_gp085	ST812_087	QLX30_gp083	QLX21_gp181	QLX32_gp085	G1ORF040	F360_gp083	QLX43_gp199	QLX45_gp153	QLX46_gp011	QLX44_gp159	QLX23_gp002	F867_gp128	CPT_phageK_gp182	OZ71_gp078	QLX33_gp086	P108_0201	QLX34_gp084	AVU41_gp070	CF75_gp063	X600_gp129	X577_gp098	QLX37_gp029	X920_gp119	QLX29_gp085	QLX38_gp163
Staph1N	QLX29_gp144	105483	106292	+	KsaIII	clustering group_0087	accessory	N/A	N/A	N/A	QLX31_gp145	ST812_148	QLX30_gp143	QLX21_gp122	QLX32_gp145	G1ORF041	N/A	QLX43_gp137	QLX45_gp094	QLX46_gp070	QLX44_gp097	QLX23_gp063	N/A	CPT_phageK_gp123	OZ71_gp136	QLX33_gp145	N/A	QLX34_gp144	N/A	N/A	N/A	N/A	QLX37_gp177	X920_gp060	QLX29_gp144	QLX38_gp102
S25-4	X577_gp112	36894	37688	-	lipoprotein	clustering group_0088	accessory	OPT_SA02_00855	OPT_SC01_00315	OPT_SX11_00910	N/A	N/A	N/A	N/A	N/A	N/A	F360_gp069	N/A	N/A	N/A	N/A	N/A	F867_gp117	N/A	OZ71_gp062	N/A	P108_0186	N/A	AVU41_gp054	CF75_gp049	X600_gp142	X577_gp112	N/A	N/A	N/A	N/A
G15	F360_gp111	71735	72526	+	virion structural protein	clustering group_0089	accessory	OPT_SA02_00635	OPT_SC01_00535	OPT_SX11_00700	QLX31_gp114	ST812_116	QLX30_gp112	QLX21_gp153	QLX32_gp114	G1ORF043	F360_gp111	QLX43_gp172	QLX45_gp126	QLX46_gp038	QLX44_gp131	QLX23_gp031	F867_gp156	CPT_phageK_gp154	OZ71_gp106	QLX33_gp114	P108_0008	QLX34_gp113	AVU41_gp098	CF75_gp095	X600_gp100	X577_gp069	N/A	X920_gp091	QLX29_gp113	QLX38_gp134
Team1	QLX38_gp181	33444	34235	-	hypothetical protein	clustering group_0090	accessory	N/A	N/A	N/A	QLX31_gp071	ST812_071	QLX30_gp068	QLX21_gp196	QLX32_gp071	G1ORF044	N/A	QLX43_gp011	QLX45_gp170	QLX46_gp203	QLX44_gp178	QLX23_gp181	N/A	CPT_phageK_gp197	N/A	QLX33_gp070	N/A	QLX34_gp069	N/A	N/A	N/A	N/A	QLX37_gp044	X920_gp134	QLX29_gp070	QLX38_gp181
MSA6	QLX33_gp093	50958	51731	+	Pro	clustering group_0091	core	OPT_SA02_00740	OPT_SC01_00430	OPT_SX11_00805	QLX31_gp092	ST812_094	QLX30_gp090	QLX21_gp174	QLX32_gp092	G1ORF048	F360_gp090	QLX43_gp192	QLX45_gp146	QLX46_gp018	QLX44_gp152	QLX23_gp010	F867_gp135	CPT_phageK_gp175	OZ71_gp085	QLX33_gp093	P108_0209	QLX34_gp091	AVU41_gp076	CF75_gp070	X600_gp123	X577_gp092	QLX37_gp021	X920_gp112	QLX29_gp092	QLX38_gp156
MCE-2014	OZ71_gp076	43784	44554	+	HNH endonuclease	clustering group_0092	accessory	N/A	N/A	N/A	N/A	N/A	N/A	N/A	N/A	N/A	N/A	N/A	N/A	N/A	N/A	N/A	N/A	N/A	OZ71_gp076	N/A	N/A	N/A	AVU41_gp068	N/A	N/A	N/A	N/A	N/A	N/A	N/A
OPT-SC01	OPT_SC01_00400	42728	43498	+	hypothetical protein	clustering group_0093	unique	N/A	OPT_SC01_00400	N/A	N/A	N/A	N/A	N/A	N/A	N/A	N/A	N/A	N/A	N/A	N/A	N/A	N/A	N/A	N/A	N/A	N/A	N/A	N/A	N/A	N/A	N/A	N/A	N/A	N/A	N/A
OPT-SC01	OPT_SC01_00780	118258	119025	+	hypothetical protein	clustering group_0094	unique	N/A	OPT_SC01_00780	N/A	N/A	N/A	N/A	N/A	N/A	N/A	N/A	N/A	N/A	N/A	N/A	N/A	N/A	N/A	N/A	N/A	N/A	N/A	N/A	N/A	N/A	N/A	N/A	N/A	N/A	N/A
IME-SA118	QLX45_gp080	122918	123673	+	hypothetical protein	clustering group_0095	accessory	OPT_SA02_00430	N/A	OPT_SX11_00495	QLX31_gp156	ST812_159	QLX30_gp154	QLX21_gp111	QLX32_gp156	G1ORF046	F360_gp152	QLX43_gp123	QLX45_gp080	QLX46_gp084	QLX44_gp083	QLX23_gp075	F867_gp188	CPT_phageK_gp112	OZ71_gp148	QLX33_gp156	P108_0053	QLX34_gp155	AVU41_gp139	CF75_gp136	X600_gp060	X577_gp029	QLX37_gp165	N/A	QLX29_gp155	QLX38_gp088
OPT-SC01	OPT_SC01_00275	26544	27299	-	hypothetical protein	clustering group_0096	unique	N/A	OPT_SC01_00275	N/A	N/A	N/A	N/A	N/A	N/A	N/A	N/A	N/A	N/A	N/A	N/A	N/A	N/A	N/A	N/A	N/A	N/A	N/A	N/A	N/A	N/A	N/A	N/A	N/A	N/A	N/A
G15	F360_gp057	27430	28185	-	nucleoside 2-deoxyribosyltransferase	clustering group_0097	unique	N/A	N/A	N/A	N/A	N/A	N/A	N/A	N/A	N/A	F360_gp057	N/A	N/A	N/A	N/A	N/A	N/A	N/A	N/A	N/A	N/A	N/A	N/A	N/A	N/A	N/A	N/A	N/A	N/A	N/A
OPT-SC01	OPT_SC01_00745	114051	114806	+	hypothetical protein	clustering group_0098	unique	N/A	OPT_SC01_00745	N/A	N/A	N/A	N/A	N/A	N/A	N/A	N/A	N/A	N/A	N/A	N/A	N/A	N/A	N/A	N/A	N/A	N/A	N/A	N/A	N/A	N/A	N/A	N/A	N/A	N/A	N/A
OPT-SX11	OPT_SX11_00950	122820	123560	+	hypothetical protein	clustering group_0099	unique	N/A	N/A	OPT_SX11_00950	N/A	N/A	N/A	N/A	N/A	N/A	N/A	N/A	N/A	N/A	N/A	N/A	N/A	N/A	N/A	N/A	N/A	N/A	N/A	N/A	N/A	N/A	N/A	N/A	N/A	N/A
IME-SA2	QLX44_gp209	7212	7949	-	hypothetical protein	clustering group_0100	core	OPT_SA02_01010	OPT_SC01_00160	OPT_SX11_01065	QLX31_gp038	ST812_037	QLX30_gp035	QLX21_gp229	QLX32_gp038	G1ORF050	F360_gp036	QLX43_gp038	QLX45_gp201	QLX46_gp172	QLX44_gp209	QLX23_gp212	F867_gp085	CPT_phageK_gp230	OZ71_gp031	QLX33_gp037	P108_0155	QLX34_gp036	AVU41_gp022	CF75_gp018	X600_gp174	X577_gp144	QLX37_gp076	X920_gp166	QLX29_gp037	QLX38_gp214
G15	F360_gp160	118093	118824	+	hypothetical protein	clustering group_0101	accessory	OPT_SA02_00390	OPT_SC01_00795	OPT_SX11_00455	QLX31_gp164	ST812_167	QLX30_gp162	QLX21_gp103	QLX32_gp164	G1ORF047	F360_gp160	QLX43_gp115	QLX45_gp072	QLX46_gp092	QLX44_gp074	QLX23_gp083	F867_gp180	CPT_phageK_gp104	OZ71_gp156	QLX33_gp164	P108_0061	QLX34_gp163	AVU41_gp147	CF75_gp144	X600_gp052	X577_gp021	N/A	X920_gp041	QLX29_gp163	QLX38_gp080
JD007	F867_gp115	55179	55907	+	HNH endonuclease	clustering group_0102	unique	N/A	N/A	N/A	N/A	N/A	N/A	N/A	N/A	N/A	N/A	N/A	N/A	N/A	N/A	N/A	F867_gp115	N/A	N/A	N/A	N/A	N/A	N/A	N/A	N/A	N/A	N/A	N/A	N/A	N/A
SA5	QLX37_gp091	62717	63439	+	hypothetical protein	clustering group_0103	accessory	N/A	N/A	N/A	QLX31_gp022&QLX31_gp023	ST812_022	QLX30_gp021	QLX21_gp022	QLX32_gp023&QLX32_gp022	G1ORF184&G1ORF088	N/A	QLX43_gp053&QLX43_gp054	QLX45_gp031&QLX45_gp032	QLX46_gp158&QLX46_gp157	QLX44_gp011	QLX23_gp155&QLX23_gp154	F867_gp073	CPT_phageK_gp022	N/A	QLX33_gp022&QLX33_gp021	N/A	QLX34_gp022	AVU41_gp007&AVU41_gp006	CF75_gp005	X600_gp186	N/A	QLX37_gp091	X920_gp003&X920_gp004	QLX29_gp022	QLX38_gp022&QLX38_gp021
phiSA12	CF75_gp013	4878	5588	-	NinI-like serine-threonine phosphatase	clustering group_0104	accessory	N/A	OPT_SC01_00145	N/A	N/A	N/A	N/A	N/A	N/A	N/A	N/A	N/A	N/A	N/A	N/A	N/A	N/A	N/A	N/A	N/A	N/A	N/A	N/A	CF75_gp013	N/A	N/A	N/A	N/A	N/A	N/A
SA5	QLX37_gp082	58595	59302	+	putative protein phosphatase	clustering group_0105	accessory	N/A	N/A	N/A	QLX31_gp032	ST812_031	QLX30_gp029	QLX21_gp031	QLX32_gp032	G1ORF051	N/A	QLX43_gp044	QLX45_gp041	QLX46_gp166	QLX44_gp008	QLX23_gp164	F867_gp080	CPT_phageK_gp030	N/A	QLX33_gp031	N/A	QLX34_gp030	AVU41_gp016	N/A	X600_gp178	N/A	QLX37_gp082	X920_gp013	QLX29_gp031	QLX38_gp031
OPT-SC01	OPT_SC01_01020	138959	139666	+	hypothetical protein	clustering group_0106	unique	N/A	OPT_SC01_01020	N/A	N/A	N/A	N/A	N/A	N/A	N/A	N/A	N/A	N/A	N/A	N/A	N/A	N/A	N/A	N/A	N/A	N/A	N/A	N/A	N/A	N/A	N/A	N/A	N/A	N/A	N/A
IME-SA118	QLX45_gp124	80314	81018	+	hypothetical protein	clustering group_0107	core	OPT_SA02_00625	OPT_SC01_00545	OPT_SX11_00690	QLX31_gp116	ST812_118	QLX30_gp114	QLX21_gp151	QLX32_gp116	G1ORF052	F360_gp113	QLX43_gp170	QLX45_gp124	QLX46_gp040	QLX44_gp129	QLX23_gp033	F867_gp158	CPT_phageK_gp152	OZ71_gp108	QLX33_gp116	P108_0011	QLX34_gp115	AVU41_gp100	CF75_gp097	X600_gp098	X577_gp067	QLX37_gp206	X920_gp089	QLX29_gp115	QLX38_gp132
G15	F360_gp163	119825	120529	+	hypothetical protein	clustering group_0108	core	OPT_SA02_00375	OPT_SC01_00810	OPT_SX11_00440	QLX31_gp167	ST812_170	QLX30_gp165	QLX21_gp100	QLX32_gp167	G1ORF053	F360_gp163	QLX43_gp112	QLX45_gp069	QLX46_gp095	QLX44_gp071	QLX23_gp086	F867_gp177	CPT_phageK_gp101	OZ71_gp159	QLX33_gp167	P108_0064	QLX34_gp166	AVU41_gp150	CF75_gp147	X600_gp049	X577_gp018	QLX37_gp155	X920_gp038	QLX29_gp166	QLX38_gp077
P108	P108_0151	93718	94419	-	NinI-like serine-threonine phosphatase	clustering group_0109	accessory	OPT_SA02_01035	N/A	OPT_SX11_01090	N/A	N/A	N/A	N/A	N/A	N/A	F360_gp031	N/A	N/A	N/A	N/A	N/A	N/A	N/A	OZ71_gp027	N/A	P108_0151	N/A	N/A	N/A	N/A	X577_gp149	N/A	N/A	N/A	N/A
OPT-SX11	OPT_SX11_00915	119617	120309	+	hypothetical protein	clustering group_0110	unique	N/A	N/A	OPT_SX11_00915	N/A	N/A	N/A	N/A	N/A	N/A	N/A	N/A	N/A	N/A	N/A	N/A	N/A	N/A	N/A	N/A	N/A	N/A	N/A	N/A	N/A	N/A	N/A	N/A	N/A	N/A
JD007	F867_gp116	54410	55102	+	transglycosylase	clustering group_0111	unique	N/A	N/A	N/A	N/A	N/A	N/A	N/A	N/A	N/A	N/A	N/A	N/A	N/A	N/A	N/A	F867_gp116	N/A	N/A	N/A	N/A	N/A	N/A	N/A	N/A	N/A	N/A	N/A	N/A	N/A
676Z	QLX31_gp196	132736	133416	+	hypothetical protein	clustering group_0112	accessory	N/A	N/A	N/A	QLX31_gp196	ST812_204	N/A	QLX21_gp071	QLX32_gp196	G1ORF055	N/A	QLX43_gp087	QLX45_gp044	QLX46_gp120	QLX44_gp046	QLX23_gp115	F867_gp034	CPT_phageK_gp070	N/A	QLX33_gp196	N/A	QLX34_gp195	N/A	CF75_gp175	X600_gp021	N/A	QLX37_gp128	N/A	QLX29_gp195	QLX38_gp051&QLX38_gp050
OPT-SC01	OPT_SC01_00930	131852	132517	+	hypothetical protein	clustering group_0113	unique	N/A	OPT_SC01_00930	N/A	N/A	N/A	N/A	N/A	N/A	N/A	N/A	N/A	N/A	N/A	N/A	N/A	N/A	N/A	N/A	N/A	N/A	N/A	N/A	N/A	N/A	N/A	N/A	N/A	N/A	N/A
S25-4	X577_gp034	114970	115632	+	RNA polymerase sigma factor	clustering group_0114	core	OPT_SA02_00455	OPT_SC01_00725	OPT_SX11_00520	QLX31_gp151	ST812_154	QLX30_gp149	QLX21_gp116	QLX32_gp151	G1ORF056	F360_gp147	QLX43_gp128	QLX45_gp085	QLX46_gp079	QLX44_gp088	QLX23_gp070	F867_gp193	CPT_phageK_gp117	OZ71_gp143	QLX33_gp152	P108_0048	QLX34_gp150	AVU41_gp134	CF75_gp131	X600_gp065	X577_gp034	QLX37_gp170	X920_gp053	QLX29_gp150	QLX38_gp093
G15	F360_gp195	131165	131818	+	hypothetical protein	clustering group_0115	accessory	OPT_SA02_00220	N/A	OPT_SX11_00285	N/A	N/A	N/A	N/A	N/A	N/A	F360_gp195	N/A	N/A	N/A	N/A	N/A	N/A	N/A	N/A	N/A	P108_0096	N/A	N/A	N/A	N/A	N/A	N/A	N/A	N/A	N/A
OPT-SC01	OPT_SC01_00955	133992	134645	+	hypothetical protein	clustering group_0116	unique	N/A	OPT_SC01_00955	N/A	N/A	N/A	N/A	N/A	N/A	N/A	N/A	N/A	N/A	N/A	N/A	N/A	N/A	N/A	N/A	N/A	N/A	N/A	N/A	N/A	N/A	N/A	N/A	N/A	N/A	N/A
OPT-SC01	OPT_SC01_00845	125280	125924	+	hypothetical protein	clustering group_0117	unique	N/A	OPT_SC01_00845	N/A	N/A	N/A	N/A	N/A	N/A	N/A	N/A	N/A	N/A	N/A	N/A	N/A	N/A	N/A	N/A	N/A	N/A	N/A	N/A	N/A	N/A	N/A	N/A	N/A	N/A	N/A
S25-4	X577_gp011	127832	128476	+	ribulose-1;5-bisphosphate carboxylase/oxygenase small subunit	clustering group_0118	accessory	N/A	N/A	N/A	N/A	N/A	N/A	N/A	N/A	N/A	N/A	N/A	N/A	N/A	N/A	N/A	N/A	N/A	N/A	N/A	N/A	N/A	N/A	N/A	X600_gp042	X577_gp011	N/A	N/A	N/A	N/A
P108	P108_0071	61154	61798	+	ribulose-1;5-bisphosphate carboxylase/oxygenase small subunit	clustering group_0119	accessory	N/A	N/A	N/A	N/A	N/A	N/A	N/A	N/A	N/A	N/A	N/A	N/A	N/A	N/A	N/A	F867_gp008	N/A	N/A	N/A	P108_0071	N/A	N/A	N/A	N/A	N/A	N/A	N/A	N/A	N/A
phiSA12	CF75_gp154	119119	119763	+	ribulose-1;5-bisphosphate carboxylase/oxygenase small subunit	clustering group_0120	unique	N/A	N/A	N/A	N/A	N/A	N/A	N/A	N/A	N/A	N/A	N/A	N/A	N/A	N/A	N/A	N/A	N/A	N/A	N/A	N/A	N/A	N/A	CF75_gp154	N/A	N/A	N/A	N/A	N/A	N/A
IME-SA118	QLX45_gp175	36575	37216	-	hypothetical protein	clustering group_0121	core	OPT_SA02_00875	OPT_SC01_00295	OPT_SX11_00930	QLX31_gp066	ST812_066	QLX30_gp063	QLX21_gp201	QLX32_gp066	G1ORF057	F360_gp065	QLX43_gp006	QLX45_gp175	QLX46_gp198	QLX44_gp183	QLX23_gp186	F867_gp112	CPT_phageK_gp202	OZ71_gp058	QLX33_gp065	P108_0181	QLX34_gp064	AVU41_gp050	CF75_gp045	X600_gp147	X577_gp117	QLX37_gp048	X920_gp139	QLX29_gp065	QLX38_gp186
Staph1N	QLX29_gp069	32205	32840	-	hypothetical protein	clustering group_0122	accessory	N/A	N/A	N/A	QLX31_gp070	ST812_070	QLX30_gp067	QLX21_gp197	QLX32_gp070	G1ORF058	N/A	QLX43_gp010	QLX45_gp171	QLX46_gp202	QLX44_gp179	QLX23_gp182	N/A	CPT_phageK_gp198	N/A	QLX33_gp069	N/A	QLX34_gp068	N/A	N/A	N/A	N/A	QLX37_gp045	X920_gp135	QLX29_gp069	QLX38_gp182
SA5	QLX37_gp169	96803	97435	-	putative structural protein	clustering group_0123	core	OPT_SA02_00450	OPT_SC01_00730	OPT_SX11_00515	QLX31_gp152	ST812_155	QLX30_gp150	QLX21_gp115	QLX32_gp152	G1ORF059	F360_gp148	QLX43_gp127	QLX45_gp084	QLX46_gp080	QLX44_gp087	QLX23_gp071	F867_gp192	CPT_phageK_gp116	OZ71_gp144	QLX33_gp153	P108_0049	QLX34_gp151	AVU41_gp135	CF75_gp132	X600_gp064	X577_gp033	QLX37_gp169	X920_gp052	QLX29_gp151	QLX38_gp092
Sb-1	X920_gp136	24318	24950	-	transglycosylase	clustering group_0124	unique	N/A	N/A	N/A	N/A	N/A	N/A	N/A	N/A	N/A	N/A	N/A	N/A	N/A	N/A	N/A	N/A	N/A	N/A	N/A	N/A	N/A	N/A	N/A	N/A	N/A	N/A	X920_gp136	N/A	N/A
812	ST812_059	26466	27092	-	nucleoside 2-deoxyribosyltransferase	clustering group_0125	accessory	N/A	N/A	N/A	QLX31_gp059	ST812_059	QLX30_gp056	QLX21_gp208	QLX32_gp059	G1ORF061	N/A	QLX43_gp018	QLX45_gp181	QLX46_gp192	QLX44_gp189	QLX23_gp192	F867_gp105	CPT_phageK_gp209	N/A	QLX33_gp058	N/A	QLX34_gp057	N/A	CF75_gp038	X600_gp154	N/A	QLX37_gp054	X920_gp146	QLX29_gp058	QLX38_gp193
P108	P108_0175	107050	107676	-	nucleoside 2-deoxyribosyltransferase	clustering group_0126	accessory	OPT_SA02_00910	N/A	OPT_SX11_00965	N/A	N/A	N/A	N/A	N/A	N/A	F360_gp058	N/A	N/A	N/A	N/A	N/A	N/A	N/A	N/A	N/A	P108_0175	N/A	N/A	N/A	N/A	N/A	N/A	N/A	N/A	N/A
OPT-SC01	OPT_SC01_00255	25121	25747	-	hypothetical protein	clustering group_0127	unique	N/A	OPT_SC01_00255	N/A	N/A	N/A	N/A	N/A	N/A	N/A	N/A	N/A	N/A	N/A	N/A	N/A	N/A	N/A	N/A	N/A	N/A	N/A	N/A	N/A	N/A	N/A	N/A	N/A	N/A	N/A
phiIPLA-RODI	AVU41_gp187	130897	131523	+	hypothetical protein	clustering group_0128	unique	N/A	N/A	N/A	N/A	N/A	N/A	N/A	N/A	N/A	N/A	N/A	N/A	N/A	N/A	N/A	N/A	N/A	N/A	N/A	N/A	N/A	AVU41_gp187	N/A	N/A	N/A	N/A	N/A	N/A	N/A
676Z	QLX31_gp098	55473	56093	+	hypothetical protein	clustering group_0129	core	OPT_SA02_00710	OPT_SC01_00460	OPT_SX11_00775	QLX31_gp098	ST812_100	QLX30_gp096	QLX21_gp168	QLX32_gp098	G1ORF062	F360_gp096	QLX43_gp186	QLX45_gp140	QLX46_gp024	QLX44_gp146	QLX23_gp016	F867_gp141	CPT_phageK_gp169	OZ71_gp091	QLX33_gp099	P108_0215	QLX34_gp097	AVU41_gp082	CF75_gp076	X600_gp117	X577_gp086	QLX37_gp015	X920_gp106	QLX29_gp098	QLX38_gp150
phiIPLA-RODI	AVU41_gp056	27712	28332	-	HNH endonuclease	clustering group_0130	accessory	N/A	N/A	N/A	N/A	N/A	N/A	N/A	N/A	N/A	N/A	N/A	N/A	N/A	N/A	N/A	N/A	N/A	OZ71_gp064	N/A	N/A	N/A	AVU41_gp056	N/A	N/A	N/A	N/A	N/A	N/A	N/A
Team1	QLX38_gp189	29403	30017	-	hypothetical protein	clustering group_0131	accessory	N/A	N/A	N/A	QLX31_gp063	ST812_063	QLX30_gp060	QLX21_gp204	QLX32_gp063	G1ORF063	N/A	QLX43_gp003	QLX45_gp178	QLX46_gp195	QLX44_gp186	QLX23_gp189	F867_gp109	CPT_phageK_gp205	OZ71_gp055	QLX33_gp062	N/A	QLX34_gp061	N/A	CF75_gp042	X600_gp150	N/A	QLX37_gp051	X920_gp142	QLX29_gp062	QLX38_gp189
phiIPLA-RODI	AVU41_gp047	23148	23762	-	hypothetical protein	clustering group_0132	accessory	OPT_SA02_00890	N/A	OPT_SX11_00945	N/A	N/A	N/A	N/A	N/A	N/A	F360_gp062	N/A	N/A	N/A	N/A	N/A	N/A	N/A	N/A	N/A	P108_0178	N/A	AVU41_gp047	N/A	N/A	X577_gp120	N/A	N/A	N/A	N/A
phiSA12	CF75_gp116	91841	92449	+	RusA-like Holliday junction resolvase	clustering group_0133	core	OPT_SA02_00525	OPT_SC01_00645	OPT_SX11_00590	QLX31_gp135	ST812_138	QLX30_gp133	QLX21_gp132	QLX32_gp135	G1ORF064	F360_gp133	QLX43_gp149	QLX45_gp105	QLX46_gp059	QLX44_gp108	QLX23_gp052	F867_gp209	CPT_phageK_gp133	OZ71_gp127	QLX33_gp135	P108_0033	QLX34_gp134	AVU41_gp120	CF75_gp116	X600_gp079	X577_gp048	QLX37_gp188	X920_gp071	QLX29_gp134	QLX38_gp113
S25-4	X577_gp177	2890	3498	+	putative homing endonuclease	clustering group_0134	accessory	N/A	N/A	N/A	N/A	N/A	N/A	N/A	N/A	N/A	N/A	N/A	N/A	N/A	N/A	N/A	N/A	N/A	N/A	N/A	N/A	N/A	N/A	N/A	X600_gp201	X577_gp177	N/A	N/A	N/A	N/A
phiSA12	CF75_gp200	137742	138350	+	terminal repeat-encoded protein	clustering group_0135	unique	N/A	N/A	N/A	N/A	N/A	N/A	N/A	N/A	N/A	N/A	N/A	N/A	N/A	N/A	N/A	N/A	N/A	N/A	N/A	N/A	N/A	N/A	CF75_gp200	N/A	N/A	N/A	N/A	N/A	N/A
S25-3	X600_gp032	126338	126940	+	HNH endonuclease	clustering group_0136	accessory	OPT_SA02_00290	N/A	OPT_SX11_00355	QLX31_gp184	ST812_186	N/A	QLX21_gp083	QLX32_gp184	G1ORF065	F360_gp179	QLX43_gp096	QLX45_gp053	QLX46_gp111	QLX44_gp055	QLX23_gp102	F867_gp018	CPT_phageK_gp086	OZ71_gp175	QLX33_gp184	P108_0081	QLX34_gp183	N/A	CF75_gp164	X600_gp032	N/A	QLX37_gp140	N/A	QLX29_gp183	QLX38_gp061
phiIPLA-RODI	AVU41_gp043	20574	21173	-	nucleoside 2-deoxyribosyltransferase	clustering group_0137	unique	N/A	N/A	N/A	N/A	N/A	N/A	N/A	N/A	N/A	N/A	N/A	N/A	N/A	N/A	N/A	N/A	N/A	N/A	N/A	N/A	N/A	AVU41_gp043	N/A	N/A	N/A	N/A	N/A	N/A	N/A
Sb-1	X920_gp065	94820	95416	+	hypothetical protein	clustering group_0138	core	OPT_SA02_00495	OPT_SC01_00685	OPT_SX11_00560	QLX31_gp141	ST812_144	QLX30_gp139	QLX21_gp126	QLX32_gp141	G1ORF066	F360_gp139	QLX43_gp143	QLX45_gp099	QLX46_gp065	QLX44_gp102	QLX23_gp058	F867_gp203	CPT_phageK_gp127	OZ71_gp133	QLX33_gp141	P108_0039	QLX34_gp140	AVU41_gp126	CF75_gp122	X600_gp073	X577_gp042	QLX37_gp182	X920_gp065	QLX29_gp140	QLX38_gp107
MCE-2014	OZ71_gp123	96223	96819	+	anti-sigma factor	clustering group_0139	core	OPT_SA02_00545	OPT_SC01_00625	OPT_SX11_00610	QLX31_gp131	ST812_134	QLX30_gp129	QLX21_gp136	QLX32_gp131	G1ORF067	F360_gp128	QLX43_gp153	QLX45_gp109	QLX46_gp055	QLX44_gp113	QLX23_gp048	F867_gp213	CPT_phageK_gp137	OZ71_gp123	QLX33_gp131	P108_0028	QLX34_gp130	AVU41_gp116	CF75_gp112	X600_gp083	X577_gp052	QLX37_gp191	X920_gp074	QLX29_gp130	QLX38_gp117
MCE-2014	OZ71_gp051	28469	29062	-	nucleoside 2-deoxyribosyltransferase	clustering group_0140	unique	N/A	N/A	N/A	N/A	N/A	N/A	N/A	N/A	N/A	N/A	N/A	N/A	N/A	N/A	N/A	N/A	N/A	OZ71_gp051	N/A	N/A	N/A	N/A	N/A	N/A	N/A	N/A	N/A	N/A	N/A
S25-4	X577_gp124	29983	30573	-	nucleoside 2-deoxyribosyltransferase	clustering group_0141	unique	N/A	N/A	N/A	N/A	N/A	N/A	N/A	N/A	N/A	N/A	N/A	N/A	N/A	N/A	N/A	N/A	N/A	N/A	N/A	N/A	N/A	N/A	N/A	N/A	X577_gp124	N/A	N/A	N/A	N/A
OPT-SC01	OPT_SC01_00280	27353	27937	-	hypothetical protein	clustering group_0142	unique	N/A	OPT_SC01_00280	N/A	N/A	N/A	N/A	N/A	N/A	N/A	N/A	N/A	N/A	N/A	N/A	N/A	N/A	N/A	N/A	N/A	N/A	N/A	N/A	N/A	N/A	N/A	N/A	N/A	N/A	N/A
OPT-SC01	OPT_SC01_00660	99607	100188	+	hypothetical protein	clustering group_0143	unique	N/A	OPT_SC01_00660	N/A	N/A	N/A	N/A	N/A	N/A	N/A	N/A	N/A	N/A	N/A	N/A	N/A	N/A	N/A	N/A	N/A	N/A	N/A	N/A	N/A	N/A	N/A	N/A	N/A	N/A	N/A
SA5	QLX37_gp056	44908	45486	+	hypothetical protein	clustering group_0144	core	OPT_SA02_00915	OPT_SC01_00250	OPT_SX11_00970	QLX31_gp058	ST812_058	QLX30_gp055	QLX21_gp209	QLX32_gp058	G1ORF068	F360_gp056	QLX43_gp019	QLX45_gp182	QLX46_gp191	QLX44_gp190	QLX23_gp193	F867_gp104	CPT_phageK_gp210	OZ71_gp050	QLX33_gp057	P108_0174	QLX34_gp056	AVU41_gp042	CF75_gp037	X600_gp155	X577_gp125	QLX37_gp056	X920_gp147	QLX29_gp057	QLX38_gp194
OPT-SC01	OPT_SC01_00755	115450	116022	+	DNA endonuclease I-HmuI	clustering group_0145	unique	N/A	OPT_SC01_00755	N/A	N/A	N/A	N/A	N/A	N/A	N/A	N/A	N/A	N/A	N/A	N/A	N/A	N/A	N/A	N/A	N/A	N/A	N/A	N/A	N/A	N/A	N/A	N/A	N/A	N/A	N/A
S25-3	X600_gp046	121648	122205	+	hypothetical protein	clustering group_0146	accessory	N/A	N/A	N/A	QLX31_gp172&QLX31_gp171	ST812_174	QLX30_gp169&QLX30_gp170	QLX21_gp095&QLX21_gp096	QLX32_gp171&QLX32_gp172	G1ORF252	N/A	QLX43_gp109&QLX43_gp108	QLX45_gp066&QLX45_gp065	QLX46_gp099&QLX46_gp098	QLX44_gp067&QLX44_gp068	QLX23_gp090	F867_gp174	CPT_phageK_gp098	OZ71_gp162	QLX33_gp172&QLX33_gp171	N/A	QLX34_gp171&QLX34_gp170	AVU41_gp153	CF75_gp150	X600_gp046	X577_gp015	QLX37_gp151&QLX37_gp152	N/A	QLX29_gp171&QLX29_gp170	QLX38_gp074&QLX38_gp073
OPT-SC01	OPT_SC01_00825	123963	124520	+	hypothetical protein	clustering group_0147	unique	N/A	OPT_SC01_00825	N/A	N/A	N/A	N/A	N/A	N/A	N/A	N/A	N/A	N/A	N/A	N/A	N/A	N/A	N/A	N/A	N/A	N/A	N/A	N/A	N/A	N/A	N/A	N/A	N/A	N/A	N/A
A3R	QLX30_gp030	12551	13105	-	hypothetical protein	clustering group_0148	accessory	N/A	N/A	N/A	QLX31_gp033	ST812_032	QLX30_gp030	QLX21_gp032	QLX32_gp033	G1ORF070	N/A	QLX43_gp043	QLX45_gp042	QLX46_gp167	QLX44_gp009	QLX23_gp165	N/A	CPT_phageK_gp031	N/A	QLX33_gp032	N/A	QLX34_gp031	AVU41_gp017	N/A	N/A	N/A	QLX37_gp081	X920_gp014	QLX29_gp032	QLX38_gp032
OPT-SA02	OPT_SA02_01080	138642	139196	+	hypothetical protein	clustering group_0149	unique	OPT_SA02_01080	N/A	N/A	N/A	N/A	N/A	N/A	N/A	N/A	N/A	N/A	N/A	N/A	N/A	N/A	N/A	N/A	N/A	N/A	N/A	N/A	N/A	N/A	N/A	N/A	N/A	N/A	N/A	N/A
IME-SA2	QLX44_gp212	6257	6805	-	hypothetical protein	clustering group_0150	accessory	N/A	N/A	N/A	QLX31_gp035	ST812_034	QLX30_gp032	QLX21_gp232	QLX32_gp035	G1ORF071	F360_gp033	QLX43_gp041	QLX45_gp204	QLX46_gp169	QLX44_gp212	QLX23_gp215	F867_gp082	CPT_phageK_gp233	OZ71_gp028	QLX33_gp034	N/A	QLX34_gp033	AVU41_gp019	CF75_gp015	X600_gp177	N/A	QLX37_gp079	X920_gp169	QLX29_gp034	QLX38_gp217
S25-4	X577_gp147	18275	18823	-	hypothetical protein	clustering group_0151	accessory	OPT_SA02_01025	N/A	OPT_SX11_01080	N/A	N/A	N/A	N/A	N/A	N/A	N/A	N/A	N/A	N/A	N/A	N/A	N/A	N/A	N/A	N/A	P108_0152	N/A	N/A	N/A	N/A	X577_gp147	N/A	N/A	N/A	N/A
phiSA12	CF75_gp088	54490	55035	+	RNA polymerase beta subunit	clustering group_0152	core	OPT_SA02_00660	OPT_SC01_00510	OPT_SX11_00725	QLX31_gp109	ST812_111	QLX30_gp107	QLX21_gp158	QLX32_gp109	G1ORF074	F360_gp106	QLX43_gp177	QLX45_gp131	QLX46_gp033	QLX44_gp137	QLX23_gp026	F867_gp151	CPT_phageK_gp159	OZ71_gp101	QLX33_gp109	P108_0226	QLX34_gp108	AVU41_gp093	CF75_gp088	X600_gp107	X577_gp076	QLX37_gp005	X920_gp096	QLX29_gp108	QLX38_gp140
P108	P108_0002	1446	1991	+	tail associated lysin	clustering group_0153	unique	N/A	N/A	N/A	N/A	N/A	N/A	N/A	N/A	N/A	N/A	N/A	N/A	N/A	N/A	N/A	N/A	N/A	N/A	N/A	P108_0002	N/A	N/A	N/A	N/A	N/A	N/A	N/A	N/A	N/A
JD007	F867_gp077	77161	77703	+	hypothetical protein	clustering group_0154	accessory	N/A	N/A	N/A	QLX31_gp029	ST812_028	QLX30_gp026	QLX21_gp028	QLX32_gp029	G1ORF073	F360_gp028	QLX43_gp047	QLX45_gp038	QLX46_gp163	QLX44_gp005	QLX23_gp161	F867_gp077	CPT_phageK_gp027	OZ71_gp023	QLX33_gp028	N/A	QLX34_gp027	AVU41_gp013	CF75_gp010	X600_gp181	X577_gp152	QLX37_gp085	X920_gp010	QLX29_gp028	QLX38_gp028
Team1	QLX38_gp208	18434	18976	-	hypothetical protein	clustering group_0155	accessory	OPT_SA02_00980	N/A	OPT_SX11_01035	QLX31_gp044	ST812_043	QLX30_gp041	QLX21_gp223	QLX32_gp044	G1ORF072	F360_gp042	QLX43_gp033	QLX45_gp196	QLX46_gp177	QLX44_gp204	QLX23_gp206	F867_gp090	CPT_phageK_gp225	OZ71_gp036	QLX33_gp043	P108_0160	QLX34_gp042	AVU41_gp028	CF75_gp023	X600_gp169	X577_gp139	QLX37_gp070	X920_gp161	QLX29_gp043	QLX38_gp208
P108	P108_0112	76715	77254	+	hypothetical protein	clustering group_0156	unique	N/A	N/A	N/A	N/A	N/A	N/A	N/A	N/A	N/A	N/A	N/A	N/A	N/A	N/A	N/A	N/A	N/A	N/A	N/A	P108_0112	N/A	N/A	N/A	N/A	N/A	N/A	N/A	N/A	N/A
G15	F360_gp156	115138	115674	+	hypothetical protein	clustering group_0157	core	OPT_SA02_00410	OPT_SC01_00775	OPT_SX11_00475	QLX31_gp160	ST812_163	QLX30_gp158	QLX21_gp107	QLX32_gp160	G1ORF075	F360_gp156	QLX43_gp119	QLX45_gp076	QLX46_gp088	QLX44_gp079	QLX23_gp079	F867_gp184	CPT_phageK_gp108	OZ71_gp152	QLX33_gp160	P108_0057	QLX34_gp159	AVU41_gp143	CF75_gp140	X600_gp056	X577_gp025	QLX37_gp161	X920_gp045	QLX29_gp159	QLX38_gp084
OPT-SC01	OPT_SC01_00190	18769	19305	-	hypothetical protein	clustering group_0158	unique	N/A	OPT_SC01_00190	N/A	N/A	N/A	N/A	N/A	N/A	N/A	N/A	N/A	N/A	N/A	N/A	N/A	N/A	N/A	N/A	N/A	N/A	N/A	N/A	N/A	N/A	N/A	N/A	N/A	N/A	N/A
Fi200W	QLX32_gp174	126179	126712	+	putative membrane protein MbpJ	clustering group_0159	accessory	N/A	N/A	N/A	QLX31_gp174	ST812_176	QLX30_gp172	QLX21_gp093	QLX32_gp174	G1ORF076	N/A	QLX43_gp106	QLX45_gp063	QLX46_gp101	QLX44_gp065	QLX23_gp092	N/A	CPT_phageK_gp096	N/A	QLX33_gp174	N/A	QLX34_gp173	N/A	N/A	N/A	N/A	N/A	N/A	QLX29_gp173	QLX38_gp071
Fi200W	QLX32_gp045	19318	19851	-	hypothetical protein	clustering group_0160	accessory	OPT_SA02_00975	N/A	OPT_SX11_01030	QLX31_gp045	ST812_044	QLX30_gp042	QLX21_gp222	QLX32_gp045	G1ORF077	F360_gp043	QLX43_gp032	QLX45_gp195	QLX46_gp178	QLX44_gp203	QLX23_gp205	F867_gp091	CPT_phageK_gp224	OZ71_gp037	QLX33_gp044	P108_0161	QLX34_gp043	AVU41_gp029	CF75_gp024	X600_gp168	X577_gp138	QLX37_gp069	X920_gp160	QLX29_gp044	QLX38_gp207
OPT-SC01	OPT_SC01_00195	19305	19838	-	hypothetical protein	clustering group_0161	unique	N/A	OPT_SC01_00195	N/A	N/A	N/A	N/A	N/A	N/A	N/A	N/A	N/A	N/A	N/A	N/A	N/A	N/A	N/A	N/A	N/A	N/A	N/A	N/A	N/A	N/A	N/A	N/A	N/A	N/A	N/A
G15	F360_gp189	129522	130049	+	phosphoesterase	clustering group_0162	accessory	OPT_SA02_00245	N/A	OPT_SX11_00310	N/A	ST812_198	N/A	N/A	N/A	N/A	F360_gp189	N/A	N/A	N/A	N/A	N/A	F867_gp028	CPT_phageK_gp076	N/A	N/A	P108_0091	N/A	N/A	CF75_gp171	X600_gp027	N/A	N/A	N/A	N/A	N/A
phiIPLA-RODI	AVU41_gp099	68212	68736	+	hypothetical protein	clustering group_0163	accessory	OPT_SA02_00630	OPT_SC01_00540	OPT_SX11_00695	QLX31_gp115	ST812_117	QLX30_gp113	QLX21_gp152	QLX32_gp115	G1ORF078	F360_gp112	QLX43_gp171	QLX45_gp125	QLX46_gp039	QLX44_gp130	QLX23_gp032	F867_gp157	CPT_phageK_gp153	OZ71_gp107	QLX33_gp115	P108_0010	QLX34_gp114	AVU41_gp099	CF75_gp096	X600_gp099	X577_gp068	N/A	X920_gp090	QLX29_gp114	QLX38_gp133
IME-SA119	QLX46_gp043	106863	107384	-	hypothetical protein	clustering group_0164	core	OPT_SA02_00610	OPT_SC01_00560	OPT_SX11_00675	QLX31_gp119	ST812_121	QLX30_gp117	QLX21_gp148	QLX32_gp119	G1ORF079	F360_gp116	QLX43_gp165	QLX45_gp121	QLX46_gp043	QLX44_gp126&QLX44_gp125	QLX23_gp036	F867_gp161	CPT_phageK_gp149	OZ71_gp111	QLX33_gp119	P108_0014	QLX34_gp118	AVU41_gp103	CF75_gp100	X600_gp095	X577_gp064	QLX37_gp203	X920_gp086	QLX29_gp118	QLX38_gp129
OPT-SA02	OPT_SA02_00445	36942	37463	-	hypothetical protein	clustering group_0165	unique	OPT_SA02_00445	N/A	N/A	N/A	N/A	N/A	N/A	N/A	N/A	N/A	N/A	N/A	N/A	N/A	N/A	N/A	N/A	N/A	N/A	N/A	N/A	N/A	N/A	N/A	N/A	N/A	N/A	N/A	N/A
OPT-SC01	OPT_SC01_01015	138355	138873	+	hypothetical protein	clustering group_0166	unique	N/A	OPT_SC01_01015	N/A	N/A	N/A	N/A	N/A	N/A	N/A	N/A	N/A	N/A	N/A	N/A	N/A	N/A	N/A	N/A	N/A	N/A	N/A	N/A	N/A	N/A	N/A	N/A	N/A	N/A	N/A
IME-SA119	QLX46_gp068	81036	81548	-	hypothetical protein	clustering group_0167	accessory	N/A	N/A	N/A	QLX31_gp144	ST812_147	QLX30_gp142	QLX21_gp123	QLX32_gp144	G1ORF081	N/A	QLX43_gp140	QLX45_gp096	QLX46_gp068	QLX44_gp099	QLX23_gp061	F867_gp200	CPT_phageK_gp124	N/A	QLX33_gp144	N/A	QLX34_gp143	N/A	N/A	N/A	N/A	QLX37_gp179	X920_gp062	QLX29_gp143	QLX38_gp104
IME-SA119	QLX46_gp130	47592	48101	-	hypothetical protein	clustering group_0168	accessory	N/A	N/A	N/A	QLX31_gp207	N/A	QLX30_gp187	QLX21_gp060	QLX32_gp207	G1ORF082	N/A	QLX43_gp076	QLX45_gp010	QLX46_gp130	QLX44_gp036	QLX23_gp126	N/A	N/A	OZ71_gp190	QLX33_gp207	P108_0110	QLX34_gp206	N/A	N/A	N/A	N/A	QLX37_gp118	X920_gp027	QLX29_gp206	QLX38_gp039
S25-4	X577_gp170	6705	7211	+	hypothetical protein	clustering group_0169	unique	N/A	N/A	N/A	N/A	N/A	N/A	N/A	N/A	N/A	N/A	N/A	N/A	N/A	N/A	N/A	N/A	N/A	N/A	N/A	N/A	N/A	N/A	N/A	N/A	X577_gp170	N/A	N/A	N/A	N/A
Staph1N	QLX29_gp074	36482	36985	-	HolA	clustering group_0170	accessory	OPT_SA02_00830	OPT_SC01_00335	OPT_SX11_00895	QLX31_gp075	ST812_075	QLX30_gp072	QLX21_gp192	QLX32_gp075	G1ORF083	F360_gp072	QLX43_gp016	QLX45_gp165	QLX46_gp208	QLX44_gp173	QLX23_gp176	F867_gp120	CPT_phageK_gp193	OZ71_gp066	QLX33_gp074	P108_0190	QLX34_gp073	AVU41_gp058	CF75_gp052	X600_gp139	X577_gp109	N/A	X920_gp130	QLX29_gp074	QLX38_gp176
812	ST812_074	35219	35719	-	HNH endonuclease	clustering group_0171	accessory	N/A	N/A	N/A	QLX31_gp074	ST812_074	QLX30_gp071	QLX21_gp193	QLX32_gp074	G1ORF084	N/A	QLX43_gp014	QLX45_gp167	QLX46_gp206	QLX44_gp175	QLX23_gp178	N/A	CPT_phageK_gp194	N/A	QLX33_gp073	N/A	QLX34_gp072	N/A	N/A	N/A	N/A	QLX37_gp041	X920_gp131	QLX29_gp073	QLX38_gp178
IME-SA2	QLX44_gp018	137146	137646	-	HNH homing endonuclease	clustering group_0172	accessory	N/A	N/A	N/A	QLX31_gp013&QLX31_gp225	ST812_013	QLX30_gp013&QLX30_gp205	QLX21_gp042&QLX21_gp013	QLX32_gp013&QLX32_gp225	G1ORF085	N/A	QLX43_gp060	QLX45_gp025	QLX46_gp150	QLX44_gp018	QLX23_gp145	N/A	CPT_phageK_gp013&CPT_phageK_gp041	N/A	QLX33_gp225&QLX33_gp013	N/A	QLX34_gp224&QLX34_gp013	N/A	N/A	N/A	N/A	N/A	N/A	QLX29_gp224&QLX29_gp013	QLX38_gp013
OPT-SX11	OPT_SX11_01100	138994	139488	+	hypothetical protein	clustering group_0173	unique	N/A	N/A	OPT_SX11_01100	N/A	N/A	N/A	N/A	N/A	N/A	N/A	N/A	N/A	N/A	N/A	N/A	N/A	N/A	N/A	N/A	N/A	N/A	N/A	N/A	N/A	N/A	N/A	N/A	N/A	N/A
S25-4	X577_gp002	130760	131251	+	hypothetical protein	clustering group_0174	accessory	N/A	N/A	N/A	N/A	N/A	N/A	N/A	N/A	N/A	N/A	N/A	N/A	N/A	N/A	N/A	N/A	N/A	N/A	N/A	N/A	N/A	N/A	N/A	X600_gp004	X577_gp002	N/A	N/A	N/A	N/A
676Z	QLX31_gp030	11895	12383	-	hypothetical protein	clustering group_0175	accessory	N/A	N/A	N/A	QLX31_gp030	ST812_029	QLX30_gp027	QLX21_gp029	QLX32_gp030	G1ORF086	N/A	QLX43_gp046	QLX45_gp039	QLX46_gp164	QLX44_gp006	QLX23_gp162	F867_gp078	CPT_phageK_gp028	N/A	QLX33_gp029	N/A	QLX34_gp028	AVU41_gp014	CF75_gp011	X600_gp180	N/A	QLX37_gp084	X920_gp011	QLX29_gp029	QLX38_gp029
MCE-2014	OZ71_gp005	2064	2552	-	HNH endonuclease	clustering group_0176	unique	N/A	N/A	N/A	N/A	N/A	N/A	N/A	N/A	N/A	N/A	N/A	N/A	N/A	N/A	N/A	N/A	N/A	OZ71_gp005	N/A	N/A	N/A	N/A	N/A	N/A	N/A	N/A	N/A	N/A	N/A
SA5	QLX37_gp087	61190	61675	+	hypothetical protein	clustering group_0177	accessory	N/A	N/A	N/A	QLX31_gp027	ST812_026	QLX30_gp024	QLX21_gp026	QLX32_gp027	G1ORF087	N/A	QLX43_gp049	QLX45_gp036	QLX46_gp161	QLX44_gp003	QLX23_gp159	F867_gp002	CPT_phageK_gp025	N/A	QLX33_gp026	N/A	QLX34_gp025	AVU41_gp011	CF75_gp008	X600_gp183	N/A	QLX37_gp087	X920_gp008	QLX29_gp026	QLX38_gp026
S25-4	X577_gp154	12512	12997	-	hypothetical protein	clustering group_0178	accessory	OPT_SA02_01065	OPT_SC01_00120	OPT_SX11_00010	N/A	N/A	N/A	N/A	N/A	N/A	F360_gp024	N/A	N/A	N/A	N/A	N/A	N/A	N/A	OZ71_gp021	N/A	P108_0145	N/A	N/A	N/A	N/A	X577_gp154	N/A	N/A	N/A	N/A
S25-3	X600_gp170	16181	16663	-	hypothetical protein	clustering group_0179	accessory	N/A	N/A	N/A	QLX31_gp043	ST812_042	QLX30_gp040	QLX21_gp224	QLX32_gp043	G1ORF090	F360_gp041	QLX43_gp034	QLX45_gp197	QLX46_gp176	QLX44_gp205	QLX23_gp207	F867_gp089	CPT_phageK_gp226	OZ71_gp035	QLX33_gp042	N/A	QLX34_gp041	N/A	CF75_gp022	X600_gp170	X577_gp140	QLX37_gp071	X920_gp162	QLX29_gp042	QLX38_gp209
S25-3	X600_gp069	106603	107085	+	hypothetical protein	clustering group_0180	core	OPT_SA02_00475	OPT_SC01_00705	OPT_SX11_00540	QLX31_gp147	ST812_150	QLX30_gp145	QLX21_gp120	QLX32_gp147	G1ORF089	F360_gp143	QLX43_gp134	QLX45_gp091	QLX46_gp073	QLX44_gp094	QLX23_gp066	F867_gp197	CPT_phageK_gp121	OZ71_gp139	QLX33_gp147	P108_0044	QLX34_gp146	AVU41_gp130	CF75_gp126	X600_gp069	X577_gp038	QLX37_gp174	X920_gp057	QLX29_gp146	QLX38_gp099
OPT-SC01	OPT_SC01_00185	18237	18719	-	hypothetical protein	clustering group_0181	unique	N/A	OPT_SC01_00185	N/A	N/A	N/A	N/A	N/A	N/A	N/A	N/A	N/A	N/A	N/A	N/A	N/A	N/A	N/A	N/A	N/A	N/A	N/A	N/A	N/A	N/A	N/A	N/A	N/A	N/A	N/A
phiIPLA-RODI	AVU41_gp206	138843	139325	-	HNH endonuclease	clustering group_0182	unique	N/A	N/A	N/A	N/A	N/A	N/A	N/A	N/A	N/A	N/A	N/A	N/A	N/A	N/A	N/A	N/A	N/A	N/A	N/A	N/A	N/A	AVU41_gp206	N/A	N/A	N/A	N/A	N/A	N/A	N/A
phiSA12	CF75_gp054	29787	30269	-	HNH endonuclease	clustering group_0183	unique	N/A	N/A	N/A	N/A	N/A	N/A	N/A	N/A	N/A	N/A	N/A	N/A	N/A	N/A	N/A	N/A	N/A	N/A	N/A	N/A	N/A	N/A	CF75_gp054	N/A	N/A	N/A	N/A	N/A	N/A
phiIPLA-RODI	AVU41_gp001	14	496	+	terminal repeat-encoded protein	clustering group_0184	unique	N/A	N/A	N/A	N/A	N/A	N/A	N/A	N/A	N/A	N/A	N/A	N/A	N/A	N/A	N/A	N/A	N/A	N/A	N/A	N/A	N/A	AVU41_gp001	N/A	N/A	N/A	N/A	N/A	N/A	N/A
MSA6	QLX33_gp088	46535	47014	+	hypothetical protein	clustering group_0185	core	OPT_SA02_00765	OPT_SC01_00410	OPT_SX11_00830	QLX31_gp087	ST812_089	QLX30_gp085	QLX21_gp179	QLX32_gp087	G1ORF091	F360_gp085	QLX43_gp197	QLX45_gp151	QLX46_gp013	QLX44_gp157	QLX23_gp004	F867_gp130	CPT_phageK_gp180	OZ71_gp080	QLX33_gp088	P108_0203	QLX34_gp086	AVU41_gp071	CF75_gp065	X600_gp128	X577_gp097	QLX37_gp027	X920_gp117	QLX29_gp087	QLX38_gp161
OPT-SC01	OPT_SC01_00065	6597	7070	+	hypothetical protein	clustering group_0186	unique	N/A	OPT_SC01_00065	N/A	N/A	N/A	N/A	N/A	N/A	N/A	N/A	N/A	N/A	N/A	N/A	N/A	N/A	N/A	N/A	N/A	N/A	N/A	N/A	N/A	N/A	N/A	N/A	N/A	N/A	N/A
G1	G1ORF092	102616	103086	+	ORF092	clustering group_0187	accessory	OPT_SA02_00005	N/A	OPT_SX11_00070	QLX31_gp018&QLX31_gp230	ST812_018	QLX30_gp209&QLX30_gp017	QLX21_gp037&QLX21_gp018	QLX32_gp230&QLX32_gp018	G1ORF092	F360_gp012	QLX43_gp057	QLX45_gp028	QLX46_gp154	QLX44_gp014	QLX23_gp150	N/A	CPT_phageK_gp036&CPT_phageK_gp018	N/A	QLX33_gp018&QLX33_gp230	P108_0133	QLX34_gp018&QLX34_gp229	N/A	CF75_gp001	N/A	N/A	QLX37_gp095	N/A	QLX29_gp229&QLX29_gp018	QLX38_gp018
OPT-SC01	OPT_SC01_00085	8222	8692	-	hypothetical protein	clustering group_0188	unique	N/A	OPT_SC01_00085	N/A	N/A	N/A	N/A	N/A	N/A	N/A	N/A	N/A	N/A	N/A	N/A	N/A	N/A	N/A	N/A	N/A	N/A	N/A	N/A	N/A	N/A	N/A	N/A	N/A	N/A	N/A
G15	F360_gp026	9787	10248	-	hypothetical protein	clustering group_0189	accessory	OPT_SA02_01055	N/A	OPT_SX11_01110	N/A	N/A	N/A	N/A	N/A	N/A	F360_gp026	N/A	N/A	N/A	N/A	N/A	N/A	N/A	N/A	N/A	P108_0147	N/A	N/A	N/A	N/A	N/A	N/A	N/A	N/A	N/A
Staph1N	QLX29_gp104	58821	59279	+	hypothetical protein	clustering group_0190	accessory	N/A	N/A	N/A	QLX31_gp105	ST812_107	QLX30_gp103	QLX21_gp162	QLX32_gp105	G1ORF093	N/A	QLX43_gp180	QLX45_gp134	QLX46_gp030	QLX44_gp140	QLX23_gp022	F867_gp148	CPT_phageK_gp163	N/A	QLX33_gp105	N/A	QLX34_gp104	AVU41_gp089	N/A	N/A	N/A	QLX37_gp009	X920_gp100	QLX29_gp104	QLX38_gp144
G15	F360_gp161	118842	119300	+	virion structural protein	clustering group_0191	core	OPT_SA02_00385	OPT_SC01_00800	OPT_SX11_00450	QLX31_gp165	ST812_168	QLX30_gp163	QLX21_gp102	QLX32_gp165	G1ORF094	F360_gp161	QLX43_gp114	QLX45_gp071	QLX46_gp093	QLX44_gp073	QLX23_gp084	F867_gp179	CPT_phageK_gp103	OZ71_gp157	QLX33_gp165	P108_0062	QLX34_gp164	AVU41_gp148	CF75_gp145	X600_gp051	X577_gp020	QLX37_gp157	X920_gp040	QLX29_gp164	QLX38_gp079
P108	P108_0225	139372	139830	+	tail assembly chaperone	clustering group_0192	core	OPT_SA02_00665	OPT_SC01_00505	OPT_SX11_00730	QLX31_gp108	ST812_110	QLX30_gp106	QLX21_gp159	QLX32_gp108	G1ORF095	F360_gp105	QLX43_gp178	QLX45_gp132	QLX46_gp032	QLX44_gp138	QLX23_gp025	F867_gp150	CPT_phageK_gp160	OZ71_gp100	QLX33_gp108	P108_0225	QLX34_gp107	AVU41_gp092	CF75_gp087	X600_gp108	X577_gp077	QLX37_gp006	X920_gp097	QLX29_gp107	QLX38_gp141
S25-4	X577_gp049	101430	101882	+	hypothetical protein	clustering group_0193	core	OPT_SA02_00530	OPT_SC01_00640	OPT_SX11_00595	QLX31_gp134	ST812_137	QLX30_gp132	QLX21_gp133	QLX32_gp134	G1ORF098	F360_gp131	QLX43_gp150	QLX45_gp106	QLX46_gp058	QLX44_gp109	QLX23_gp051	F867_gp210	CPT_phageK_gp134	OZ71_gp126	QLX33_gp134	P108_0032	QLX34_gp133	AVU41_gp119	CF75_gp115	X600_gp080	X577_gp049	QLX37_gp189	X920_gp072	QLX29_gp133	QLX38_gp114
OPT-SC01	OPT_SC01_00135	13510	13962	-	hypothetical protein	clustering group_0194	unique	N/A	OPT_SC01_00135	N/A	N/A	N/A	N/A	N/A	N/A	N/A	N/A	N/A	N/A	N/A	N/A	N/A	N/A	N/A	N/A	N/A	N/A	N/A	N/A	N/A	N/A	N/A	N/A	N/A	N/A	N/A
MCE-2014	OZ71_gp097	61191	61643	+	hypothetical protein	clustering group_0195	accessory	OPT_SA02_00680	OPT_SC01_00490	OPT_SX11_00745	N/A	N/A	N/A	N/A	N/A	N/A	F360_gp103	N/A	N/A	N/A	N/A	N/A	N/A	N/A	OZ71_gp097	N/A	P108_0222	N/A	N/A	CF75_gp084	N/A	N/A	N/A	N/A	N/A	N/A
MCE-2014	OZ71_gp025	14382	14834	-	hypothetical protein	clustering group_0196	unique	N/A	N/A	N/A	N/A	N/A	N/A	N/A	N/A	N/A	N/A	N/A	N/A	N/A	N/A	N/A	N/A	N/A	OZ71_gp025	N/A	N/A	N/A	N/A	N/A	N/A	N/A	N/A	N/A	N/A	N/A
OPT-SC01	OPT_SC01_00785	119003	119449	+	hypothetical protein	clustering group_0197	unique	N/A	OPT_SC01_00785	N/A	N/A	N/A	N/A	N/A	N/A	N/A	N/A	N/A	N/A	N/A	N/A	N/A	N/A	N/A	N/A	N/A	N/A	N/A	N/A	N/A	N/A	N/A	N/A	N/A	N/A	N/A
Sb-1	X920_gp154	14828	15274	-	nucleotide kinase	clustering group_0198	core	OPT_SA02_00945	OPT_SC01_00225	OPT_SX11_01000	QLX31_gp051	ST812_051	QLX30_gp048	QLX21_gp216	QLX32_gp051	G1ORF106	F360_gp049	QLX43_gp026	QLX45_gp189	QLX46_gp184	QLX44_gp197	QLX23_gp199	F867_gp097	CPT_phageK_gp217	OZ71_gp043	QLX33_gp050	P108_0167	QLX34_gp049	AVU41_gp035	CF75_gp030	X600_gp162	X577_gp132	QLX37_gp063	X920_gp154	QLX29_gp050	QLX38_gp201
P108	P108_0185	112354	112800	-	transglycosylase	clustering group_0199	unique	N/A	N/A	N/A	N/A	N/A	N/A	N/A	N/A	N/A	N/A	N/A	N/A	N/A	N/A	N/A	N/A	N/A	N/A	N/A	P108_0185	N/A	N/A	N/A	N/A	N/A	N/A	N/A	N/A	N/A
Fi200W	QLX32_gp166	123629	124072	+	hypothetical protein	clustering group_0200	core	OPT_SA02_00380	OPT_SC01_00805	OPT_SX11_00445	QLX31_gp166	ST812_169	QLX30_gp164	QLX21_gp101	QLX32_gp166	G1ORF100	F360_gp162	QLX43_gp113	QLX45_gp070	QLX46_gp094	QLX44_gp072	QLX23_gp085	F867_gp178	CPT_phageK_gp102	OZ71_gp158	QLX33_gp166	P108_0063	QLX34_gp165	AVU41_gp149	CF75_gp146	X600_gp050	X577_gp019	QLX37_gp156	X920_gp039	QLX29_gp165	QLX38_gp078
S25-4	X577_gp153	12990	13430	-	hypothetical protein	clustering group_0201	accessory	OPT_SA02_01050	N/A	OPT_SX11_01105	QLX31_gp028	ST812_027	QLX30_gp025	QLX21_gp027	QLX32_gp028	G1ORF104	F360_gp027	QLX43_gp048	QLX45_gp037	QLX46_gp162	QLX44_gp004	QLX23_gp160	F867_gp076	CPT_phageK_gp026	OZ71_gp022	QLX33_gp027	P108_0148	QLX34_gp026	AVU41_gp012	CF75_gp009	X600_gp182	X577_gp153	QLX37_gp086	X920_gp009	QLX29_gp027	QLX38_gp027
S25-3	X600_gp185	8751	9185	-	hypothetical protein	clustering group_0202	accessory	N/A	N/A	N/A	QLX31_gp025	ST812_024&ST812_023	QLX30_gp022	QLX21_gp024&QLX21_gp023	QLX32_gp025	G1ORF103	N/A	QLX43_gp051	QLX45_gp034	QLX46_gp160	QLX44_gp002	QLX23_gp157	F867_gp074	CPT_phageK_gp023&CPT_phageK_gp024	N/A	QLX33_gp024	N/A	QLX34_gp023	AVU41_gp009	CF75_gp006	X600_gp185	N/A	QLX37_gp089	X920_gp006	QLX29_gp023&QLX29_gp024	QLX38_gp024
Fi200W	QLX32_gp136	99707	100138	+	NrdI	clustering group_0203	core	OPT_SA02_00520	OPT_SC01_00650	OPT_SX11_00585	QLX31_gp136	ST812_139	QLX30_gp134	QLX21_gp131	QLX32_gp136	G1ORF102	F360_gp134	QLX43_gp148	QLX45_gp104	QLX46_gp060	QLX44_gp107	QLX23_gp053	F867_gp208	CPT_phageK_gp132	OZ71_gp128	QLX33_gp136	P108_0034	QLX34_gp135	AVU41_gp121	CF75_gp117	X600_gp078	X577_gp047	QLX37_gp187	X920_gp070	QLX29_gp135	QLX38_gp112
OPT-SC01	OPT_SC01_00115	11825	12256	-	hypothetical protein	clustering group_0204	unique	N/A	OPT_SC01_00115	N/A	N/A	N/A	N/A	N/A	N/A	N/A	N/A	N/A	N/A	N/A	N/A	N/A	N/A	N/A	N/A	N/A	N/A	N/A	N/A	N/A	N/A	N/A	N/A	N/A	N/A	N/A
OPT-SA02	OPT_SA02_00690	90217	90645	-	Virion protein 5	clustering group_0205	unique	OPT_SA02_00690	N/A	N/A	N/A	N/A	N/A	N/A	N/A	N/A	N/A	N/A	N/A	N/A	N/A	N/A	N/A	N/A	N/A	N/A	N/A	N/A	N/A	N/A	N/A	N/A	N/A	N/A	N/A	N/A
phiIPLA-RODI	AVU41_gp184	129673	130101	+	hypothetical protein	clustering group_0206	unique	N/A	N/A	N/A	N/A	N/A	N/A	N/A	N/A	N/A	N/A	N/A	N/A	N/A	N/A	N/A	N/A	N/A	N/A	N/A	N/A	N/A	AVU41_gp184	N/A	N/A	N/A	N/A	N/A	N/A	N/A
phiIPLA-RODI	AVU41_gp048	23778	24203	-	Rnase H	clustering group_0207	accessory	OPT_SA02_00885	N/A	OPT_SX11_00940	QLX31_gp064	ST812_064	QLX30_gp061	QLX21_gp203	QLX32_gp064	G1ORF096	F360_gp063	QLX43_gp004	QLX45_gp177	QLX46_gp196	QLX44_gp185	QLX23_gp188	F867_gp110	CPT_phageK_gp204	OZ71_gp056	QLX33_gp063	P108_0179	QLX34_gp062	AVU41_gp048	CF75_gp043	X600_gp149	X577_gp119	QLX37_gp050	X920_gp141	QLX29_gp063	QLX38_gp188
OPT-SC01	OPT_SC01_00285	27955	28380	-	hypothetical protein	clustering group_0208	unique	N/A	OPT_SC01_00285	N/A	N/A	N/A	N/A	N/A	N/A	N/A	N/A	N/A	N/A	N/A	N/A	N/A	N/A	N/A	N/A	N/A	N/A	N/A	N/A	N/A	N/A	N/A	N/A	N/A	N/A	N/A
P108	P108_0024	28930	29349	+	hypothetical protein	clustering group_0209	accessory	OPT_SA02_00565	N/A	OPT_SX11_00630	N/A	N/A	N/A	N/A	N/A	N/A	N/A	N/A	N/A	N/A	N/A	N/A	N/A	N/A	N/A	N/A	P108_0024	N/A	AVU41_gp112	N/A	N/A	N/A	N/A	N/A	N/A	N/A
S25-4	X577_gp156	11908	12324	-	hypothetical protein	clustering group_0210	accessory	OPT_SA02_01075	N/A	OPT_SX11_00020	N/A	N/A	N/A	N/A	N/A	N/A	F360_gp022	N/A	N/A	N/A	N/A	N/A	N/A	N/A	OZ71_gp020	N/A	P108_0143	N/A	N/A	N/A	N/A	X577_gp156	N/A	N/A	N/A	N/A
ISP	QLX23_gp167	137927	138337	+	hypothetical protein	clustering group_0211	core	OPT_SA02_00780	OPT_SC01_00380	OPT_SX11_00845	QLX31_gp083	ST812_085	QLX30_gp081	QLX21_gp183	QLX32_gp083	G1ORF133	F360_gp081	QLX43_gp203	QLX45_gp157	QLX46_gp004	QLX44_gp165	QLX23_gp167	F867_gp126	CPT_phageK_gp184	OZ71_gp074	QLX33_gp083	P108_0198	QLX34_gp082	AVU41_gp066	CF75_gp061	X600_gp131	X577_gp100	QLX37_gp031	X920_gp121	QLX29_gp083	QLX38_gp167
OPT-SX11	OPT_SX11_00030	1779	2189	+	hypothetical protein	clustering group_0212	unique	N/A	N/A	OPT_SX11_00030	N/A	N/A	N/A	N/A	N/A	N/A	N/A	N/A	N/A	N/A	N/A	N/A	N/A	N/A	N/A	N/A	N/A	N/A	N/A	N/A	N/A	N/A	N/A	N/A	N/A	N/A
JD007	F867_gp020	101826	102236	-	membrane protein	clustering group_0213	unique	N/A	N/A	N/A	N/A	N/A	N/A	N/A	N/A	N/A	N/A	N/A	N/A	N/A	N/A	N/A	F867_gp020	N/A	N/A	N/A	N/A	N/A	N/A	N/A	N/A	N/A	N/A	N/A	N/A	N/A
P108	P108_0083	65550	65960	+	membrane protein	clustering group_0214	accessory	N/A	N/A	N/A	N/A	N/A	N/A	N/A	N/A	N/A	F360_gp181	N/A	N/A	N/A	N/A	N/A	N/A	N/A	N/A	N/A	P108_0083	N/A	AVU41_gp168	N/A	N/A	N/A	N/A	N/A	N/A	N/A
phiIPLA-RODI	AVU41_gp181	128488	128898	+	hypothetical protein	clustering group_0215	accessory	N/A	N/A	N/A	N/A	N/A	N/A	QLX21_gp063	QLX32_gp204	G1ORF113	N/A	N/A	N/A	N/A	N/A	N/A	N/A	N/A	N/A	N/A	N/A	QLX34_gp203	AVU41_gp181	N/A	N/A	N/A	N/A	N/A	N/A	N/A
IME-SA118	QLX45_gp033	14922	15329	-	hypothetical protein	clustering group_0216	accessory	N/A	N/A	N/A	QLX31_gp024	N/A	N/A	N/A	QLX32_gp024	G1ORF109	N/A	QLX43_gp052	QLX45_gp033	QLX46_gp159	QLX44_gp001	QLX23_gp156	N/A	N/A	N/A	QLX33_gp023	N/A	N/A	AVU41_gp008	N/A	N/A	N/A	QLX37_gp090	X920_gp005	N/A	QLX38_gp023
OPT-SA02	OPT_SA02_00255	19459	19866	-	hypothetical protein	clustering group_0217	unique	OPT_SA02_00255	N/A	N/A	N/A	N/A	N/A	N/A	N/A	N/A	N/A	N/A	N/A	N/A	N/A	N/A	N/A	N/A	N/A	N/A	N/A	N/A	N/A	N/A	N/A	N/A	N/A	N/A	N/A	N/A
P108	P108_0150	93311	93715	-	hypothetical protein	clustering group_0218	accessory	OPT_SA02_01040	N/A	OPT_SX11_01095	N/A	N/A	N/A	N/A	N/A	N/A	F360_gp030	N/A	N/A	N/A	N/A	N/A	N/A	N/A	OZ71_gp026	N/A	P108_0150	N/A	N/A	N/A	N/A	X577_gp150	N/A	N/A	N/A	N/A
JD007	F867_gp026	100061	100465	-	hypothetical protein	clustering group_0219	accessory	N/A	N/A	N/A	N/A	ST812_196	N/A	N/A	N/A	N/A	N/A	N/A	N/A	N/A	N/A	N/A	F867_gp026	CPT_phageK_gp078	N/A	N/A	N/A	N/A	N/A	CF75_gp169	X600_gp029	N/A	N/A	N/A	N/A	N/A
OPT-SC01	OPT_SC01_00910	130612	131016	+	hypothetical protein	clustering group_0220	unique	N/A	OPT_SC01_00910	N/A	N/A	N/A	N/A	N/A	N/A	N/A	N/A	N/A	N/A	N/A	N/A	N/A	N/A	N/A	N/A	N/A	N/A	N/A	N/A	N/A	N/A	N/A	N/A	N/A	N/A	N/A
676Z	QLX31_gp188	130501	130902	+	putative membrane protein MbpM	clustering group_0221	accessory	N/A	N/A	N/A	QLX31_gp188	ST812_190	N/A	QLX21_gp079	QLX32_gp188	G1ORF107	N/A	QLX43_gp094	QLX45_gp051	QLX46_gp113	QLX44_gp053	QLX23_gp106	N/A	CPT_phageK_gp084	N/A	QLX33_gp188	N/A	QLX34_gp187	N/A	CF75_gp166	N/A	N/A	QLX37_gp137	N/A	QLX29_gp187	QLX38_gp059
OPT-SC01	OPT_SC01_00970	135325	135726	+	hypothetical protein	clustering group_0222	unique	N/A	OPT_SC01_00970	N/A	N/A	N/A	N/A	N/A	N/A	N/A	N/A	N/A	N/A	N/A	N/A	N/A	N/A	N/A	N/A	N/A	N/A	N/A	N/A	N/A	N/A	N/A	N/A	N/A	N/A	N/A
S25-3	X600_gp196	4784	5185	+	hypothetical protein	clustering group_0223	unique	N/A	N/A	N/A	N/A	N/A	N/A	N/A	N/A	N/A	N/A	N/A	N/A	N/A	N/A	N/A	N/A	N/A	N/A	N/A	N/A	N/A	N/A	N/A	X600_gp196	N/A	N/A	N/A	N/A	N/A
MCE-2014	OZ71_gp007	3670	4071	+	hypothetical protein	clustering group_0224	accessory	N/A	N/A	N/A	N/A	N/A	N/A	N/A	N/A	N/A	N/A	N/A	N/A	N/A	N/A	N/A	F867_gp003	N/A	OZ71_gp007	N/A	N/A	N/A	N/A	N/A	N/A	N/A	N/A	N/A	N/A	N/A
OPT-SC01	OPT_SC01_00940	132900	133301	+	hypothetical protein	clustering group_0225	unique	N/A	OPT_SC01_00940	N/A	N/A	N/A	N/A	N/A	N/A	N/A	N/A	N/A	N/A	N/A	N/A	N/A	N/A	N/A	N/A	N/A	N/A	N/A	N/A	N/A	N/A	N/A	N/A	N/A	N/A	N/A
MCE-2014	OZ71_gp193	137300	137701	+	hypothetical protein	clustering group_0226	accessory	N/A	N/A	N/A	N/A	N/A	N/A	N/A	N/A	N/A	N/A	N/A	N/A	N/A	N/A	N/A	N/A	N/A	OZ71_gp193	N/A	N/A	N/A	AVU41_gp189	N/A	N/A	N/A	N/A	N/A	N/A	N/A
OPT-SC01	OPT_SC01_00060	5608	6009	+	hypothetical protein	clustering group_0227	unique	N/A	OPT_SC01_00060	N/A	N/A	N/A	N/A	N/A	N/A	N/A	N/A	N/A	N/A	N/A	N/A	N/A	N/A	N/A	N/A	N/A	N/A	N/A	N/A	N/A	N/A	N/A	N/A	N/A	N/A	N/A
Fi200W	QLX32_gp168	124855	125253	+	putative membrane protein MbpH	clustering group_0228	accessory	OPT_SA02_00370	N/A	OPT_SX11_00435	QLX31_gp168	ST812_171	QLX30_gp166	QLX21_gp099	QLX32_gp168	G1ORF108	F360_gp164	QLX43_gp111	QLX45_gp068	QLX46_gp096	QLX44_gp070	QLX23_gp087	F867_gp176	CPT_phageK_gp100	OZ71_gp160	QLX33_gp168	P108_0065	QLX34_gp167	AVU41_gp151	CF75_gp148	X600_gp048	X577_gp017	QLX37_gp154	X920_gp037	QLX29_gp167	QLX38_gp076
phiIPLA-RODI	AVU41_gp183	129261	129659	+	hypothetical protein	clustering group_0229	unique	N/A	N/A	N/A	N/A	N/A	N/A	N/A	N/A	N/A	N/A	N/A	N/A	N/A	N/A	N/A	N/A	N/A	N/A	N/A	N/A	N/A	AVU41_gp183	N/A	N/A	N/A	N/A	N/A	N/A	N/A
A3R	QLX30_gp028	11349	11747	-	hypothetical protein	clustering group_0230	accessory	N/A	N/A	N/A	QLX31_gp031	ST812_030	QLX30_gp028	QLX21_gp030	QLX32_gp031	G1ORF111	N/A	QLX43_gp045	QLX45_gp040	QLX46_gp165	QLX44_gp007	QLX23_gp163	F867_gp079	CPT_phageK_gp029	N/A	QLX33_gp030	N/A	QLX34_gp029	AVU41_gp015	N/A	X600_gp179	N/A	QLX37_gp083	X920_gp012	QLX29_gp030	QLX38_gp030
OPT-SX11	OPT_SX11_00620	60844	61242	-	hypothetical protein	clustering group_0231	unique	N/A	N/A	OPT_SX11_00620	N/A	N/A	N/A	N/A	N/A	N/A	N/A	N/A	N/A	N/A	N/A	N/A	N/A	N/A	N/A	N/A	N/A	N/A	N/A	N/A	N/A	N/A	N/A	N/A	N/A	N/A
OPT-SC01	OPT_SC01_00815	123171	123569	+	hypothetical protein	clustering group_0232	unique	N/A	OPT_SC01_00815	N/A	N/A	N/A	N/A	N/A	N/A	N/A	N/A	N/A	N/A	N/A	N/A	N/A	N/A	N/A	N/A	N/A	N/A	N/A	N/A	N/A	N/A	N/A	N/A	N/A	N/A	N/A
K	CPT_phageK_gp062	136706	137101	+	hypothetical protein	clustering group_0233	accessory	N/A	N/A	N/A	N/A	ST812_212	N/A	N/A	N/A	N/A	N/A	N/A	N/A	N/A	N/A	N/A	F867_gp043	CPT_phageK_gp062	N/A	N/A	N/A	N/A	N/A	CF75_gp184	X600_gp012	N/A	N/A	N/A	N/A	N/A
phiIPLA-RODI	AVU41_gp210	140445	140840	+	hypothetical protein	clustering group_0234	unique	N/A	N/A	N/A	N/A	N/A	N/A	N/A	N/A	N/A	N/A	N/A	N/A	N/A	N/A	N/A	N/A	N/A	N/A	N/A	N/A	N/A	AVU41_gp210	N/A	N/A	N/A	N/A	N/A	N/A	N/A
OPT-SX11	OPT_SX11_00235	16610	17002	-	hypothetical protein	clustering group_0235	unique	N/A	N/A	OPT_SX11_00235	N/A	N/A	N/A	N/A	N/A	N/A	N/A	N/A	N/A	N/A	N/A	N/A	N/A	N/A	N/A	N/A	N/A	N/A	N/A	N/A	N/A	N/A	N/A	N/A	N/A	N/A
SA5	QLX37_gp159	91260	91652	-	hypothetical protein	clustering group_0236	accessory	N/A	N/A	N/A	N/A	N/A	N/A	N/A	N/A	N/A	N/A	N/A	N/A	N/A	QLX44_gp076	N/A	N/A	N/A	N/A	N/A	N/A	N/A	N/A	N/A	N/A	N/A	QLX37_gp159	N/A	N/A	QLX38_gp082
IME-SA2	QLX44_gp030	131731	132123	+	hypothetical protein	clustering group_0237	unique	N/A	N/A	N/A	N/A	N/A	N/A	N/A	N/A	N/A	N/A	N/A	N/A	N/A	QLX44_gp030	N/A	N/A	N/A	N/A	N/A	N/A	N/A	N/A	N/A	N/A	N/A	N/A	N/A	N/A	N/A
MCE-2014	OZ71_gp033	18858	19247	-	hypothetical protein	clustering group_0238	accessory	OPT_SA02_00995	N/A	OPT_SX11_01050	N/A	N/A	N/A	N/A	N/A	N/A	F360_gp039	N/A	N/A	N/A	N/A	N/A	N/A	N/A	OZ71_gp033	N/A	P108_0157	N/A	AVU41_gp025	N/A	N/A	X577_gp142	N/A	N/A	N/A	N/A
IME-SA119	QLX46_gp174	28224	28613	+	hypothetical protein	clustering group_0239	accessory	N/A	N/A	N/A	QLX31_gp041	ST812_040	QLX30_gp038	QLX21_gp226	QLX32_gp041	G1ORF114	N/A	QLX43_gp036	QLX45_gp199	QLX46_gp174	QLX44_gp207	QLX23_gp209	F867_gp087	CPT_phageK_gp228	N/A	QLX33_gp040	N/A	QLX34_gp039	N/A	CF75_gp020	X600_gp172	N/A	QLX37_gp073	X920_gp164	QLX29_gp040	QLX38_gp211
phiIPLA-RODI	AVU41_gp186	130392	130781	+	hypothetical protein	clustering group_0240	unique	N/A	N/A	N/A	N/A	N/A	N/A	N/A	N/A	N/A	N/A	N/A	N/A	N/A	N/A	N/A	N/A	N/A	N/A	N/A	N/A	N/A	AVU41_gp186	N/A	N/A	N/A	N/A	N/A	N/A	N/A
G1	G1ORF168	137664	138050	+	membrane protein	clustering group_0241	accessory	OPT_SA02_00790	N/A	OPT_SX11_00855	QLX31_gp081	ST812_083	QLX30_gp079	QLX21_gp185	QLX32_gp081	G1ORF168	F360_gp079	QLX43_gp205	QLX45_gp159	QLX46_gp006	QLX44_gp167	QLX23_gp169	F867_gp124	CPT_phageK_gp186	OZ71_gp072	QLX33_gp081	P108_0196	QLX34_gp080	AVU41_gp064	CF75_gp059	X600_gp133	X577_gp102	QLX37_gp033	X920_gp123	QLX29_gp081	QLX38_gp169
OPT-SC01	OPT_SC01_00175	17538	17924	-	hypothetical protein	clustering group_0242	unique	N/A	OPT_SC01_00175	N/A	N/A	N/A	N/A	N/A	N/A	N/A	N/A	N/A	N/A	N/A	N/A	N/A	N/A	N/A	N/A	N/A	N/A	N/A	N/A	N/A	N/A	N/A	N/A	N/A	N/A	N/A
JD007	F867_gp051	90512	90898	-	hypothetical protein	clustering group_0243	accessory	N/A	N/A	N/A	N/A	ST812_221	N/A	N/A	N/A	N/A	N/A	N/A	N/A	N/A	N/A	N/A	F867_gp051	CPT_phageK_gp054	N/A	N/A	N/A	N/A	N/A	CF75_gp191	N/A	N/A	N/A	N/A	N/A	N/A
OPT-SX11	OPT_SX11_00095	6484	6864	-	hypothetical protein	clustering group_0244	unique	N/A	N/A	OPT_SX11_00095	N/A	N/A	N/A	N/A	N/A	N/A	N/A	N/A	N/A	N/A	N/A	N/A	N/A	N/A	N/A	N/A	N/A	N/A	N/A	N/A	N/A	N/A	N/A	N/A	N/A	N/A
phiIPLA-RODI	AVU41_gp074	41372	41752	+	portal protein	clustering group_0245	core	OPT_SA02_00750	OPT_SC01_00420	OPT_SX11_00815	QLX31_gp090	ST812_092	QLX30_gp088	QLX21_gp176	QLX32_gp090	G1ORF115	F360_gp088	QLX43_gp194	QLX45_gp148	QLX46_gp016	QLX44_gp154	QLX23_gp008	F867_gp133	CPT_phageK_gp177	OZ71_gp083	QLX33_gp091	P108_0206&P108_0207	QLX34_gp089	AVU41_gp074	CF75_gp068	X600_gp125	X577_gp094	QLX37_gp023	X920_gp114	QLX29_gp090	QLX38_gp158
OPT-SC01	OPT_SC01_00895	129707	130087	+	hypothetical protein	clustering group_0246	unique	N/A	OPT_SC01_00895	N/A	N/A	N/A	N/A	N/A	N/A	N/A	N/A	N/A	N/A	N/A	N/A	N/A	N/A	N/A	N/A	N/A	N/A	N/A	N/A	N/A	N/A	N/A	N/A	N/A	N/A	N/A
S25-3	X600_gp085	92185	92562	+	hypothetical protein	clustering group_0247	accessory	N/A	N/A	N/A	QLX31_gp129	ST812_132	QLX30_gp127	QLX21_gp138	QLX32_gp129	G1ORF110	F360_gp126	QLX43_gp155	QLX45_gp111	QLX46_gp053	QLX44_gp115	QLX23_gp046	F867_gp215	CPT_phageK_gp139	N/A	QLX33_gp129	N/A	QLX34_gp128	N/A	CF75_gp110	X600_gp085	X577_gp054	QLX37_gp194	X920_gp076	QLX29_gp128	QLX38_gp119
phiIPLA-RODI	AVU41_gp114	88022	88399	+	hypothetical protein	clustering group_0248	unique	N/A	N/A	N/A	N/A	N/A	N/A	N/A	N/A	N/A	N/A	N/A	N/A	N/A	N/A	N/A	N/A	N/A	N/A	N/A	N/A	N/A	AVU41_gp114	N/A	N/A	N/A	N/A	N/A	N/A	N/A
OPT-SC01	OPT_SC01_00140	13975	14352	-	hypothetical protein	clustering group_0249	unique	N/A	OPT_SC01_00140	N/A	N/A	N/A	N/A	N/A	N/A	N/A	N/A	N/A	N/A	N/A	N/A	N/A	N/A	N/A	N/A	N/A	N/A	N/A	N/A	N/A	N/A	N/A	N/A	N/A	N/A	N/A
A5W	QLX21_gp144	83646	84020	+	gpORF095	clustering group_0250	accessory	N/A	N/A	N/A	QLX31_gp123	ST812_126	QLX30_gp121	QLX21_gp144	QLX32_gp123	G1ORF117	F360_gp120	QLX43_gp161	QLX45_gp117	QLX46_gp047	QLX44_gp121	QLX23_gp040	F867_gp165	CPT_phageK_gp145	N/A	QLX33_gp123	N/A	QLX34_gp122	AVU41_gp107	CF75_gp104	X600_gp091	X577_gp060	QLX37_gp200	X920_gp082	QLX29_gp122	QLX38_gp125
OPT-SC01	OPT_SC01_00580	84444	84818	+	hypothetical protein	clustering group_0251	unique	N/A	OPT_SC01_00580	N/A	N/A	N/A	N/A	N/A	N/A	N/A	N/A	N/A	N/A	N/A	N/A	N/A	N/A	N/A	N/A	N/A	N/A	N/A	N/A	N/A	N/A	N/A	N/A	N/A	N/A	N/A
P108	P108_0018	22195	22569	+	tail fiber protein	clustering group_0252	accessory	OPT_SA02_00590	N/A	OPT_SX11_00655	N/A	N/A	N/A	N/A	N/A	N/A	N/A	N/A	N/A	N/A	N/A	N/A	N/A	N/A	OZ71_gp115	N/A	P108_0018	N/A	N/A	N/A	N/A	N/A	N/A	N/A	N/A	N/A
phiSA12	CF75_gp159	120746	121117	+	hypothetical protein	clustering group_0253	accessory	N/A	N/A	N/A	N/A	N/A	QLX30_gp177	N/A	N/A	N/A	N/A	QLX43_gp101	N/A	QLX46_gp106	QLX44_gp060	N/A	F867_gp013	N/A	N/A	N/A	N/A	N/A	N/A	CF75_gp159	X600_gp037	N/A	N/A	N/A	QLX29_gp178	N/A
phiIPLA-RODI	AVU41_gp162	120432	120803	+	hypothetical protein	clustering group_0254	accessory	OPT_SA02_00315	N/A	OPT_SX11_00380	N/A	N/A	N/A	N/A	N/A	N/A	F360_gp174	N/A	N/A	N/A	N/A	N/A	N/A	N/A	OZ71_gp171	N/A	P108_0076	N/A	AVU41_gp162	N/A	N/A	N/A	N/A	N/A	N/A	N/A
IME-SA118	QLX45_gp078	124930	125298	+	hypothetical protein	clustering group_0255	core	OPT_SA02_00420	OPT_SC01_00765	OPT_SX11_00485	QLX31_gp158	ST812_161	QLX30_gp156	QLX21_gp109	QLX32_gp158	G1ORF118	F360_gp154	QLX43_gp121	QLX45_gp078	QLX46_gp086	QLX44_gp081	QLX23_gp077	F867_gp186	CPT_phageK_gp110	OZ71_gp150	QLX33_gp158	P108_0055	QLX34_gp157	AVU41_gp141	CF75_gp138	X600_gp058	X577_gp027	QLX37_gp163	X920_gp047	QLX29_gp157	QLX38_gp086
Fi200W	QLX32_gp179	127695	128063	+	hypothetical protein	clustering group_0256	accessory	N/A	N/A	N/A	QLX31_gp179	ST812_181	N/A	QLX21_gp088	QLX32_gp179	G1ORF119	N/A	N/A	QLX45_gp058	N/A	N/A	QLX23_gp097	N/A	CPT_phageK_gp091	N/A	QLX33_gp179	N/A	QLX34_gp178	N/A	N/A	N/A	X577_gp006	QLX37_gp145	N/A	N/A	QLX38_gp066
ISP	QLX23_gp006	4124	4492	+	hypothetical protein	clustering group_0257	accessory	N/A	N/A	N/A	N/A	N/A	N/A	N/A	N/A	G1ORF112	N/A	N/A	N/A	N/A	N/A	QLX23_gp006	N/A	N/A	N/A	N/A	N/A	N/A	N/A	N/A	N/A	N/A	N/A	N/A	N/A	N/A
OPT-SC01	OPT_SC01_00870	127857	128225	+	hypothetical protein	clustering group_0258	unique	N/A	OPT_SC01_00870	N/A	N/A	N/A	N/A	N/A	N/A	N/A	N/A	N/A	N/A	N/A	N/A	N/A	N/A	N/A	N/A	N/A	N/A	N/A	N/A	N/A	N/A	N/A	N/A	N/A	N/A	N/A
phiIPLA-RODI	AVU41_gp179	127814	128176	+	hypothetical protein	clustering group_0259	unique	N/A	N/A	N/A	N/A	N/A	N/A	N/A	N/A	N/A	N/A	N/A	N/A	N/A	N/A	N/A	N/A	N/A	N/A	N/A	N/A	N/A	AVU41_gp179	N/A	N/A	N/A	N/A	N/A	N/A	N/A
SA5	QLX37_gp024	24350	24706	-	hypothetical protein	clustering group_0260	accessory	OPT_SA02_00755	N/A	OPT_SX11_00820	QLX31_gp089	ST812_091	QLX30_gp087	QLX21_gp177	QLX32_gp089	G1ORF120	F360_gp087	QLX43_gp195	QLX45_gp149	QLX46_gp015	QLX44_gp155	QLX23_gp007	F867_gp132	CPT_phageK_gp178	OZ71_gp082	QLX33_gp090	P108_0205	QLX34_gp088	AVU41_gp073	CF75_gp067	X600_gp126	X577_gp095	QLX37_gp024	X920_gp115	QLX29_gp089	QLX38_gp159
phiIPLA-RODI	AVU41_gp191	132376	132732	+	hypothetical protein	clustering group_0261	unique	N/A	N/A	N/A	N/A	N/A	N/A	N/A	N/A	N/A	N/A	N/A	N/A	N/A	N/A	N/A	N/A	N/A	N/A	N/A	N/A	N/A	AVU41_gp191	N/A	N/A	N/A	N/A	N/A	N/A	N/A
812	ST812_153	113085	113438	+	hypothetical protein	clustering group_0262	core	OPT_SA02_00460	OPT_SC01_00720	OPT_SX11_00525	QLX31_gp150	ST812_153	QLX30_gp148	QLX21_gp117	QLX32_gp150	G1ORF121	F360_gp146	QLX43_gp129	QLX45_gp086	QLX46_gp078	QLX44_gp089	QLX23_gp069	F867_gp194	CPT_phageK_gp118	OZ71_gp142	QLX33_gp151	P108_0047	QLX34_gp149	AVU41_gp133	CF75_gp130	X600_gp066	X577_gp035	QLX37_gp171	X920_gp054	QLX29_gp149	QLX38_gp094
S25-4	X577_gp003	130384	130737	+	hypothetical protein	clustering group_0263	accessory	N/A	N/A	N/A	N/A	N/A	N/A	N/A	N/A	N/A	N/A	N/A	N/A	N/A	N/A	N/A	N/A	N/A	N/A	N/A	N/A	N/A	N/A	N/A	X600_gp005	X577_gp003	N/A	N/A	N/A	N/A
812	ST812_220	141064	141417	+	hypothetical protein	clustering group_0264	accessory	N/A	N/A	N/A	N/A	ST812_220	N/A	N/A	N/A	N/A	N/A	N/A	N/A	N/A	N/A	N/A	F867_gp050	CPT_phageK_gp055	N/A	N/A	N/A	N/A	N/A	N/A	N/A	N/A	N/A	N/A	N/A	N/A
S25-3	X600_gp030	127268	127621	+	hypothetical protein	clustering group_0265	accessory	N/A	N/A	N/A	N/A	ST812_195	N/A	N/A	N/A	N/A	N/A	N/A	N/A	N/A	N/A	N/A	F867_gp025	CPT_phageK_gp079	N/A	N/A	N/A	N/A	N/A	N/A	X600_gp030	N/A	N/A	N/A	N/A	N/A
P108	P108_0189	115344	115697	-	endolysin	clustering group_0266	unique	N/A	N/A	N/A	N/A	N/A	N/A	N/A	N/A	N/A	N/A	N/A	N/A	N/A	N/A	N/A	N/A	N/A	N/A	N/A	P108_0189	N/A	N/A	N/A	N/A	N/A	N/A	N/A	N/A	N/A
Fi200W	QLX32_gp183	129091	129441	+	hypothetical protein	clustering group_0267	accessory	OPT_SA02_00295	N/A	OPT_SX11_00360	QLX31_gp183	ST812_185	QLX30_gp181	QLX21_gp084	QLX32_gp183	G1ORF122	F360_gp178	QLX43_gp097	QLX45_gp054	QLX46_gp110	QLX44_gp056	QLX23_gp101	F867_gp017	CPT_phageK_gp087	OZ71_gp174	QLX33_gp183	P108_0080	QLX34_gp182	AVU41_gp166	CF75_gp163	X600_gp033	N/A	QLX37_gp141	N/A	QLX29_gp182	QLX38_gp062
MCE-2014	OZ71_gp010	5770	6120	+	hypothetical protein	clustering group_0268	unique	N/A	N/A	N/A	N/A	N/A	N/A	N/A	N/A	N/A	N/A	N/A	N/A	N/A	N/A	N/A	N/A	N/A	OZ71_gp010	N/A	N/A	N/A	N/A	N/A	N/A	N/A	N/A	N/A	N/A	N/A
OPT-SA02	OPT_SA02_00310	23681	24028	-	hypothetical protein	clustering group_0269	unique	OPT_SA02_00310	N/A	N/A	N/A	N/A	N/A	N/A	N/A	N/A	N/A	N/A	N/A	N/A	N/A	N/A	N/A	N/A	N/A	N/A	N/A	N/A	N/A	N/A	N/A	N/A	N/A	N/A	N/A	N/A
676Z	QLX31_gp008	2604	2951	+	TreH	clustering group_0270	accessory	N/A	N/A	N/A	QLX31_gp220&QLX31_gp008	ST812_008	QLX30_gp008&QLX30_gp200	QLX21_gp047&QLX21_gp008	QLX32_gp220&QLX32_gp008	G1ORF125	N/A	QLX43_gp065	N/A	QLX46_gp144	QLX44_gp023	QLX23_gp139	F867_gp057	CPT_phageK_gp008&CPT_phageK_gp046	N/A	QLX33_gp008&QLX33_gp220	N/A	QLX34_gp008&QLX34_gp219	AVU41_gp201	N/A	N/A	N/A	QLX37_gp105	X920_gp016	QLX29_gp008&QLX29_gp219	QLX38_gp008
phiSA12	CF75_gp199	137286	137633	+	terminal repeat-encoded protein	clustering group_0271	accessory	OPT_SA02_00065	N/A	OPT_SX11_00130	N/A	N/A	N/A	N/A	N/A	N/A	N/A	N/A	N/A	N/A	N/A	N/A	N/A	N/A	OZ71_gp204	N/A	P108_0124	N/A	N/A	CF75_gp199	N/A	N/A	N/A	N/A	N/A	N/A
OPT-SC01	OPT_SC01_00875	128238	128585	+	hypothetical protein	clustering group_0272	unique	N/A	OPT_SC01_00875	N/A	N/A	N/A	N/A	N/A	N/A	N/A	N/A	N/A	N/A	N/A	N/A	N/A	N/A	N/A	N/A	N/A	N/A	N/A	N/A	N/A	N/A	N/A	N/A	N/A	N/A	N/A
S25-3	X600_gp191	6873	7217	+	hypothetical protein	clustering group_0273	accessory	N/A	N/A	N/A	N/A	N/A	N/A	N/A	N/A	N/A	N/A	N/A	N/A	N/A	N/A	N/A	N/A	N/A	N/A	N/A	N/A	N/A	N/A	N/A	X600_gp191	X577_gp164	N/A	N/A	N/A	N/A
OPT-SX11	OPT_SX11_01005	129753	130094	+	hypothetical protein	clustering group_0274	unique	N/A	N/A	OPT_SX11_01005	N/A	N/A	N/A	N/A	N/A	N/A	N/A	N/A	N/A	N/A	N/A	N/A	N/A	N/A	N/A	N/A	N/A	N/A	N/A	N/A	N/A	N/A	N/A	N/A	N/A	N/A
MCE-2014	OZ71_gp001	20	358	-	hypothetical protein	clustering group_0275	accessory	OPT_SA02_00060	N/A	OPT_SX11_00125	QLX31_gp009&QLX31_gp221	ST812_009	QLX30_gp201&QLX30_gp009	QLX21_gp009&QLX21_gp046	QLX32_gp221&QLX32_gp009	G1ORF128	F360_gp001	QLX43_gp064	N/A	QLX46_gp146	QLX44_gp022	QLX23_gp140	F867_gp058	CPT_phageK_gp045&CPT_phageK_gp009	OZ71_gp001	QLX33_gp009&QLX33_gp221	P108_0125	QLX34_gp220&QLX34_gp009	AVU41_gp202	N/A	X600_gp200	X577_gp176	QLX37_gp104	N/A	QLX29_gp220&QLX29_gp009	QLX38_gp009
S25-4	X577_gp050	101092	101430	+	hypothetical protein	clustering group_0276	core	OPT_SA02_00535	OPT_SC01_00635	OPT_SX11_00600	QLX31_gp133	ST812_136	QLX30_gp131	QLX21_gp134	QLX32_gp133	G1ORF127	F360_gp130	QLX43_gp151	QLX45_gp107	QLX46_gp057	QLX44_gp110	QLX23_gp050	F867_gp211	CPT_phageK_gp135	OZ71_gp125	QLX33_gp133	P108_0031	QLX34_gp132	AVU41_gp118	CF75_gp114	X600_gp081	X577_gp050	QLX37_gp190	X920_gp073	QLX29_gp132	QLX38_gp115
phiSA12	CF75_gp201	138554	138892	-	terminal repeat-encoded protein	clustering group_0277	unique	N/A	N/A	N/A	N/A	N/A	N/A	N/A	N/A	N/A	N/A	N/A	N/A	N/A	N/A	N/A	N/A	N/A	N/A	N/A	N/A	N/A	N/A	CF75_gp201	N/A	N/A	N/A	N/A	N/A	N/A
MCE-2014	OZ71_gp191	136835	137173	+	hypothetical protein	clustering group_0278	unique	N/A	N/A	N/A	N/A	N/A	N/A	N/A	N/A	N/A	N/A	N/A	N/A	N/A	N/A	N/A	N/A	N/A	OZ71_gp191	N/A	N/A	N/A	N/A	N/A	N/A	N/A	N/A	N/A	N/A	N/A
P108	P108_0111	76380	76715	+	hypothetical protein	clustering group_0279	accessory	OPT_SA02_00140	N/A	OPT_SX11_00205	N/A	N/A	N/A	N/A	N/A	N/A	F360_gp211	N/A	N/A	N/A	N/A	N/A	N/A	N/A	N/A	N/A	P108_0111	N/A	N/A	N/A	N/A	N/A	N/A	N/A	N/A	N/A
Sb-1	X920_gp126	33222	33554	-	hypothetical protein	clustering group_0280	core	OPT_SA02_00795	OPT_SC01_00365	OPT_SX11_00860	QLX31_gp079	ST812_080	QLX30_gp076	QLX21_gp188	QLX32_gp079	G1ORF209	F360_gp076	QLX43_gp207	QLX45_gp161	QLX46_gp008	QLX44_gp169	QLX23_gp172	F867_gp122	CPT_phageK_gp189	OZ71_gp070	QLX33_gp078	P108_0194	QLX34_gp077	AVU41_gp062	CF75_gp057	X600_gp135	X577_gp105	QLX37_gp036	X920_gp126	QLX29_gp078	QLX38_gp172
OPT-SA02	OPT_SA02_00505	47444	47773	-	hypothetical protein	clustering group_0281	unique	OPT_SA02_00505	N/A	N/A	N/A	N/A	N/A	N/A	N/A	N/A	N/A	N/A	N/A	N/A	N/A	N/A	N/A	N/A	N/A	N/A	N/A	N/A	N/A	N/A	N/A	N/A	N/A	N/A	N/A	N/A
G1	G1ORF131	93928	94257	+	ORF131	clustering group_0282	accessory	N/A	N/A	N/A	QLX31_gp208	N/A	QLX30_gp188	QLX21_gp059	QLX32_gp208	G1ORF131	N/A	QLX43_gp075	QLX45_gp011	QLX46_gp131	QLX44_gp035	QLX23_gp127	N/A	N/A	N/A	QLX33_gp208	N/A	QLX34_gp207	N/A	N/A	N/A	N/A	QLX37_gp117	X920_gp026	QLX29_gp207	QLX38_gp038
S25-4	X577_gp005	129840	130169	+	hypothetical protein	clustering group_0283	unique	N/A	N/A	N/A	N/A	N/A	N/A	N/A	N/A	N/A	N/A	N/A	N/A	N/A	N/A	N/A	N/A	N/A	N/A	N/A	N/A	N/A	N/A	N/A	N/A	X577_gp005	N/A	N/A	N/A	N/A
IME-SA119	QLX46_gp007	4886	5212	+	hypothetical protein	clustering group_0284	accessory	N/A	N/A	N/A	N/A	ST812_081	QLX30_gp077	QLX21_gp187	N/A	N/A	F360_gp077	QLX43_gp206	QLX45_gp160	QLX46_gp007	QLX44_gp168	QLX23_gp171	F867_gp123	CPT_phageK_gp188	OZ71_gp071	QLX33_gp079	P108_0195	QLX34_gp078	AVU41_gp063	CF75_gp058	X600_gp134	X577_gp104	QLX37_gp035	X920_gp125	QLX29_gp079	QLX38_gp171
IME-SA119	QLX46_gp183	23404	23730	+	hypothetical protein	clustering group_0285	accessory	N/A	N/A	N/A	QLX31_gp050	ST812_050	QLX30_gp047	QLX21_gp217	QLX32_gp050	G1ORF134	N/A	QLX43_gp027	QLX45_gp190	QLX46_gp183	QLX44_gp198	QLX23_gp200	F867_gp096	CPT_phageK_gp218	N/A	QLX33_gp049	N/A	QLX34_gp048	N/A	CF75_gp029	X600_gp163	N/A	QLX37_gp064	X920_gp155	QLX29_gp049	QLX38_gp202
A3R	QLX30_gp196	134092	134418	+	TreD	clustering group_0286	accessory	N/A	N/A	N/A	QLX31_gp216&QLX31_gp004	ST812_004	QLX30_gp004&QLX30_gp196	N/A	N/A	N/A	N/A	N/A	N/A	N/A	N/A	N/A	N/A	CPT_phageK_gp050&CPT_phageK_gp004	N/A	N/A	N/A	N/A	AVU41_gp195	N/A	N/A	N/A	N/A	N/A	N/A	N/A
SA5	QLX37_gp026	25658	25984	-	hypothetical protein	clustering group_0287	unique	N/A	N/A	N/A	N/A	N/A	N/A	N/A	N/A	N/A	N/A	N/A	N/A	N/A	N/A	N/A	N/A	N/A	N/A	N/A	N/A	N/A	N/A	N/A	N/A	N/A	QLX37_gp026	N/A	N/A	N/A
676Z	QLX31_gp016	6346	6669	+	TreP	clustering group_0288	accessory	OPT_SA02_00035	OPT_SC01_00050	OPT_SX11_00100	QLX31_gp016&QLX31_gp228	ST812_016	QLX30_gp207&QLX30_gp015	QLX21_gp016&QLX21_gp039	QLX32_gp228&QLX32_gp016	G1ORF135	F360_gp006	N/A	N/A	QLX46_gp152	QLX44_gp016	QLX23_gp148	F867_gp170	CPT_phageK_gp016&CPT_phageK_gp038	N/A	QLX33_gp228&QLX33_gp016	N/A	QLX34_gp227&QLX34_gp016	AVU41_gp209	CF75_gp205	N/A	X577_gp171	QLX37_gp097	N/A	QLX29_gp227&QLX29_gp016	QLX38_gp016
S25-4	X577_gp161	10132	10455	+	hypothetical protein	clustering group_0289	accessory	N/A	N/A	N/A	N/A	N/A	N/A	N/A	N/A	N/A	N/A	N/A	N/A	N/A	N/A	N/A	N/A	N/A	N/A	N/A	N/A	N/A	N/A	N/A	X600_gp188	X577_gp161	N/A	N/A	N/A	N/A
phiIPLA-RODI	AVU41_gp178	127478	127801	+	hypothetical protein	clustering group_0290	unique	N/A	N/A	N/A	N/A	N/A	N/A	N/A	N/A	N/A	N/A	N/A	N/A	N/A	N/A	N/A	N/A	N/A	N/A	N/A	N/A	N/A	AVU41_gp178	N/A	N/A	N/A	N/A	N/A	N/A	N/A
Sb-1	X920_gp066	94293	94613	+	thiol reductase thioredoxin	clustering group_0291	core	OPT_SA02_00500	OPT_SC01_00680	OPT_SX11_00565	QLX31_gp140	ST812_143	QLX30_gp138	QLX21_gp127	QLX32_gp140	G1ORF129	F360_gp138	QLX43_gp144	QLX45_gp100	QLX46_gp064	QLX44_gp103	QLX23_gp057	F867_gp204	CPT_phageK_gp128	OZ71_gp132	QLX33_gp140	P108_0038	QLX34_gp139	AVU41_gp125	CF75_gp121	X600_gp074	X577_gp043	QLX37_gp183	X920_gp066	QLX29_gp139	QLX38_gp108
812	ST812_199	132926	133246	+	hypothetical protein	clustering group_0292	accessory	N/A	N/A	N/A	N/A	ST812_199	N/A	N/A	N/A	N/A	N/A	N/A	N/A	N/A	N/A	N/A	F867_gp029	CPT_phageK_gp075	N/A	N/A	N/A	N/A	N/A	CF75_gp172	X600_gp026	N/A	N/A	N/A	N/A	N/A
OPT-SC01	OPT_SC01_01035	141364	141684	+	hypothetical protein	clustering group_0293	unique	N/A	OPT_SC01_01035	N/A	N/A	N/A	N/A	N/A	N/A	N/A	N/A	N/A	N/A	N/A	N/A	N/A	N/A	N/A	N/A	N/A	N/A	N/A	N/A	N/A	N/A	N/A	N/A	N/A	N/A	N/A
K	CPT_phageK_gp071	131802	132119	+	hypothetical protein	clustering group_0294	accessory	N/A	N/A	N/A	QLX31_gp195	ST812_203	N/A	QLX21_gp072	QLX32_gp195	G1ORF137	N/A	QLX43_gp088	QLX45_gp045	QLX46_gp119	QLX44_gp047	QLX23_gp114	F867_gp033	CPT_phageK_gp071	N/A	QLX33_gp195	N/A	QLX34_gp194	N/A	CF75_gp174	X600_gp022	N/A	QLX37_gp130	N/A	QLX29_gp194	QLX38_gp052
OPT-SX11	OPT_SX11_00290	21977	22294	-	hypothetical protein	clustering group_0295	unique	N/A	N/A	OPT_SX11_00290	N/A	N/A	N/A	N/A	N/A	N/A	N/A	N/A	N/A	N/A	N/A	N/A	N/A	N/A	N/A	N/A	N/A	N/A	N/A	N/A	N/A	N/A	N/A	N/A	N/A	N/A
A3R	QLX30_gp031	13121	13438	-	hypothetical protein	clustering group_0296	accessory	N/A	N/A	N/A	QLX31_gp034	ST812_033	QLX30_gp031	QLX21_gp033	QLX32_gp034	G1ORF138	N/A	QLX43_gp042	QLX45_gp043	QLX46_gp168	QLX44_gp010	QLX23_gp166	N/A	CPT_phageK_gp032	N/A	QLX33_gp033	N/A	QLX34_gp032	AVU41_gp018	N/A	N/A	N/A	QLX37_gp080	X920_gp015	QLX29_gp033	QLX38_gp033
OPT-SA02	OPT_SA02_00090	7097	7414	-	hypothetical protein	clustering group_0297	unique	OPT_SA02_00090	N/A	N/A	N/A	N/A	N/A	N/A	N/A	N/A	N/A	N/A	N/A	N/A	N/A	N/A	N/A	N/A	N/A	N/A	N/A	N/A	N/A	N/A	N/A	N/A	N/A	N/A	N/A	N/A
OPT-SC01	OPT_SC01_00950	133674	133991	+	hypothetical protein	clustering group_0298	unique	N/A	OPT_SC01_00950	N/A	N/A	N/A	N/A	N/A	N/A	N/A	N/A	N/A	N/A	N/A	N/A	N/A	N/A	N/A	N/A	N/A	N/A	N/A	N/A	N/A	N/A	N/A	N/A	N/A	N/A	N/A
Staph1N	QLX29_gp209	136459	136773	+	hypothetical protein	clustering group_0299	accessory	N/A	N/A	N/A	QLX31_gp210	N/A	QLX30_gp190	QLX21_gp057	QLX32_gp210	G1ORF139	N/A	QLX43_gp073	QLX45_gp013	QLX46_gp133	QLX44_gp033	QLX23_gp129	N/A	N/A	N/A	QLX33_gp210	N/A	QLX34_gp209	N/A	N/A	N/A	N/A	QLX37_gp115	X920_gp024	QLX29_gp209	QLX38_gp036
OPT-SC01	OPT_SC01_01045	142098	142412	+	hypothetical protein	clustering group_0300	unique	N/A	OPT_SC01_01045	N/A	N/A	N/A	N/A	N/A	N/A	N/A	N/A	N/A	N/A	N/A	N/A	N/A	N/A	N/A	N/A	N/A	N/A	N/A	N/A	N/A	N/A	N/A	N/A	N/A	N/A	N/A
P108	P108_0117	79524	79838	+	hypothetical protein	clustering group_0301	accessory	N/A	N/A	OPT_SX11_00165	N/A	N/A	N/A	N/A	N/A	N/A	N/A	N/A	N/A	N/A	N/A	N/A	N/A	N/A	N/A	N/A	P108_0117	N/A	N/A	N/A	N/A	N/A	N/A	N/A	N/A	N/A
OPT-SA02	OPT_SA02_00100	7714	8028	-	hypothetical protein	clustering group_0302	unique	OPT_SA02_00100	N/A	N/A	N/A	N/A	N/A	N/A	N/A	N/A	N/A	N/A	N/A	N/A	N/A	N/A	N/A	N/A	N/A	N/A	N/A	N/A	N/A	N/A	N/A	N/A	N/A	N/A	N/A	N/A
MSA6	QLX33_gp107	61424	61735	+	hypothetical protein	clustering group_0303	accessory	OPT_SA02_00670	N/A	OPT_SX11_00735	QLX31_gp107	ST812_109	QLX30_gp105	QLX21_gp160	QLX32_gp107	G1ORF141	F360_gp104	QLX43_gp179	QLX45_gp133	QLX46_gp031	QLX44_gp139	QLX23_gp024	F867_gp149	CPT_phageK_gp161	OZ71_gp099	QLX33_gp107	P108_0224	QLX34_gp106	AVU41_gp091	N/A	X600_gp109	X577_gp078	QLX37_gp007	X920_gp098	QLX29_gp106	QLX38_gp142
IME-SA2	QLX44_gp037	129450	129761	+	hypothetical protein	clustering group_0304	accessory	OPT_SA02_00160	N/A	OPT_SX11_00225	QLX31_gp206	N/A	QLX30_gp186	QLX21_gp061	QLX32_gp206	G1ORF142	F360_gp207	QLX43_gp077	QLX45_gp009	QLX46_gp129	QLX44_gp037	QLX23_gp125	N/A	N/A	OZ71_gp189	QLX33_gp206	P108_0109	QLX34_gp205	N/A	N/A	N/A	N/A	QLX37_gp119	X920_gp028	QLX29_gp205	QLX38_gp040
IME-SA119	QLX46_gp087	67047	67358	-	hypothetical protein	clustering group_0305	core	OPT_SA02_00415	OPT_SC01_00770	OPT_SX11_00480	QLX31_gp159	ST812_162	QLX30_gp157	QLX21_gp108	QLX32_gp159	G1ORF143	F360_gp155	QLX43_gp120	QLX45_gp077	QLX46_gp087	QLX44_gp080	QLX23_gp078	F867_gp185	CPT_phageK_gp109	OZ71_gp151	QLX33_gp159	P108_0056	QLX34_gp158	AVU41_gp142	CF75_gp139	X600_gp057	X577_gp026	QLX37_gp162	X920_gp046	QLX29_gp158	QLX38_gp085
phiSA12	CF75_gp187	132919	133230	+	hypothetical protein	clustering group_0306	accessory	N/A	N/A	N/A	N/A	ST812_215	N/A	N/A	N/A	N/A	N/A	N/A	N/A	N/A	N/A	N/A	F867_gp046	CPT_phageK_gp059	N/A	N/A	N/A	N/A	N/A	CF75_gp187	X600_gp009	N/A	N/A	N/A	N/A	N/A
OPT-SX11	OPT_SX11_00305	22800	23111	-	hypothetical protein	clustering group_0307	unique	N/A	N/A	OPT_SX11_00305	N/A	N/A	N/A	N/A	N/A	N/A	N/A	N/A	N/A	N/A	N/A	N/A	N/A	N/A	N/A	N/A	N/A	N/A	N/A	N/A	N/A	N/A	N/A	N/A	N/A	N/A
OPT-SC01	OPT_SC01_00500	61136	61447	+	hypothetical protein	clustering group_0308	unique	N/A	OPT_SC01_00500	N/A	N/A	N/A	N/A	N/A	N/A	N/A	N/A	N/A	N/A	N/A	N/A	N/A	N/A	N/A	N/A	N/A	N/A	N/A	N/A	N/A	N/A	N/A	N/A	N/A	N/A	N/A
phiIPLA-RODI	AVU41_gp175	126629	126940	+	hypothetical protein	clustering group_0309	unique	N/A	N/A	N/A	N/A	N/A	N/A	N/A	N/A	N/A	N/A	N/A	N/A	N/A	N/A	N/A	N/A	N/A	N/A	N/A	N/A	N/A	AVU41_gp175	N/A	N/A	N/A	N/A	N/A	N/A	N/A
OPT-SC01	OPT_SC01_00885	128933	129244	+	hypothetical protein	clustering group_0310	unique	N/A	OPT_SC01_00885	N/A	N/A	N/A	N/A	N/A	N/A	N/A	N/A	N/A	N/A	N/A	N/A	N/A	N/A	N/A	N/A	N/A	N/A	N/A	N/A	N/A	N/A	N/A	N/A	N/A	N/A	N/A
S25-4	X577_gp175	4374	4682	+	hypothetical protein	clustering group_0311	accessory	OPT_SA02_00055	N/A	OPT_SX11_00120	QLX31_gp222&QLX31_gp010	ST812_010	QLX30_gp010&QLX30_gp202	QLX21_gp045&QLX21_gp010	QLX32_gp222&QLX32_gp010	G1ORF145	F360_gp002	QLX43_gp063	QLX45_gp022	QLX46_gp147	QLX44_gp021	QLX23_gp141	F867_gp059	CPT_phageK_gp044&CPT_phageK_gp010	OZ71_gp002	QLX33_gp010&QLX33_gp222	P108_0126	QLX34_gp010&QLX34_gp221	AVU41_gp203	N/A	X600_gp199	X577_gp175	QLX37_gp103	N/A	QLX29_gp010&QLX29_gp221	QLX38_gp010
phiSA12	CF75_gp050	26918	27226	-	hypothetical protein	clustering group_0312	core	OPT_SA02_00850	OPT_SC01_00320	OPT_SX11_00905	QLX31_gp072	ST812_072	QLX30_gp069	QLX21_gp195	QLX32_gp072	G1ORF146	F360_gp070	QLX43_gp012	QLX45_gp169	QLX46_gp204	QLX44_gp177	QLX23_gp180	F867_gp118	CPT_phageK_gp196	OZ71_gp063	QLX33_gp071	P108_0187	QLX34_gp070	AVU41_gp055	CF75_gp050	X600_gp141	X577_gp111	QLX37_gp043	X920_gp133	QLX29_gp071	QLX38_gp180
phiSA12	CF75_gp180	128922	129230	+	hypothetical protein	clustering group_0313	accessory	N/A	N/A	N/A	QLX31_gp200	ST812_208	N/A	QLX21_gp067	QLX32_gp200	G1ORF144	N/A	QLX43_gp083	QLX45_gp003	QLX46_gp123	QLX44_gp043	QLX23_gp119	F867_gp039	CPT_phageK_gp066	N/A	QLX33_gp200	N/A	QLX34_gp199	N/A	CF75_gp180	X600_gp016	N/A	QLX37_gp125	X920_gp033	QLX29_gp199	QLX38_gp046
phiSA12	CF75_gp202	139202	139510	+	terminal repeat-encoded protein	clustering group_0314	unique	N/A	N/A	N/A	N/A	N/A	N/A	N/A	N/A	N/A	N/A	N/A	N/A	N/A	N/A	N/A	N/A	N/A	N/A	N/A	N/A	N/A	N/A	CF75_gp202	N/A	N/A	N/A	N/A	N/A	N/A
JD007	F867_gp053	89269	89577	-	hypothetical protein	clustering group_0315	unique	N/A	N/A	N/A	N/A	N/A	N/A	N/A	N/A	N/A	N/A	N/A	N/A	N/A	N/A	N/A	F867_gp053	N/A	N/A	N/A	N/A	N/A	N/A	N/A	N/A	N/A	N/A	N/A	N/A	N/A
OPT-SC01	OPT_SC01_00015	1740	2048	+	hypothetical protein	clustering group_0316	unique	N/A	OPT_SC01_00015	N/A	N/A	N/A	N/A	N/A	N/A	N/A	N/A	N/A	N/A	N/A	N/A	N/A	N/A	N/A	N/A	N/A	N/A	N/A	N/A	N/A	N/A	N/A	N/A	N/A	N/A	N/A
IME-SA119	QLX46_gp109	57309	57614	-	hypothetical protein	clustering group_0317	accessory	OPT_SA02_00300	N/A	OPT_SX11_00365	QLX31_gp182	ST812_184	QLX30_gp180	QLX21_gp085	QLX32_gp182	G1ORF140	F360_gp177	QLX43_gp098	QLX45_gp055	QLX46_gp109	QLX44_gp057	QLX23_gp100	F867_gp016	CPT_phageK_gp088	N/A	QLX33_gp182	P108_0079	QLX34_gp181	AVU41_gp165	CF75_gp162	X600_gp034	N/A	QLX37_gp142	N/A	QLX29_gp181	QLX38_gp063
SA5	QLX37_gp181	107226	107531	-	putative integration host factor	clustering group_0318	core	OPT_SA02_00490	OPT_SC01_00690	OPT_SX11_00555	QLX31_gp142	ST812_145	QLX30_gp140	QLX21_gp125	QLX32_gp142	G1ORF147	F360_gp140	QLX43_gp142	QLX45_gp098	QLX46_gp066	QLX44_gp101	QLX23_gp059	F867_gp202	CPT_phageK_gp126	OZ71_gp134	QLX33_gp142	P108_0040	QLX34_gp141	AVU41_gp127	CF75_gp123	X600_gp072	X577_gp041	QLX37_gp181	X920_gp064	QLX29_gp141	QLX38_gp106
OPT-SA02	OPT_SA02_00085	6792	7097	-	hypothetical protein	clustering group_0319	unique	OPT_SA02_00085	N/A	N/A	N/A	N/A	N/A	N/A	N/A	N/A	N/A	N/A	N/A	N/A	N/A	N/A	N/A	N/A	N/A	N/A	N/A	N/A	N/A	N/A	N/A	N/A	N/A	N/A	N/A	N/A
MCE-2014	OZ71_gp173	128493	128798	+	hypothetical protein	clustering group_0320	unique	N/A	N/A	N/A	N/A	N/A	N/A	N/A	N/A	N/A	N/A	N/A	N/A	N/A	N/A	N/A	N/A	N/A	OZ71_gp173	N/A	N/A	N/A	N/A	N/A	N/A	N/A	N/A	N/A	N/A	N/A
S25-3	X600_gp001	1	139738	+	hypothetical protein	clustering group_0321	accessory	N/A	N/A	N/A	N/A	N/A	N/A	N/A	N/A	N/A	N/A	N/A	N/A	N/A	N/A	N/A	N/A	N/A	N/A	N/A	N/A	N/A	N/A	N/A	X600_gp001	X577_gp183	N/A	N/A	N/A	N/A
OPT-SC01	OPT_SC01_00935	132595	132900	+	hypothetical protein	clustering group_0322	unique	N/A	OPT_SC01_00935	N/A	N/A	N/A	N/A	N/A	N/A	N/A	N/A	N/A	N/A	N/A	N/A	N/A	N/A	N/A	N/A	N/A	N/A	N/A	N/A	N/A	N/A	N/A	N/A	N/A	N/A	N/A
OPT-SX11	OPT_SX11_00325	24270	24575	-	hypothetical protein	clustering group_0323	unique	N/A	N/A	OPT_SX11_00325	N/A	N/A	N/A	N/A	N/A	N/A	N/A	N/A	N/A	N/A	N/A	N/A	N/A	N/A	N/A	N/A	N/A	N/A	N/A	N/A	N/A	N/A	N/A	N/A	N/A	N/A
OPT-SC01	OPT_SC01_00100	10972	11277	-	hypothetical protein	clustering group_0324	unique	N/A	OPT_SC01_00100	N/A	N/A	N/A	N/A	N/A	N/A	N/A	N/A	N/A	N/A	N/A	N/A	N/A	N/A	N/A	N/A	N/A	N/A	N/A	N/A	N/A	N/A	N/A	N/A	N/A	N/A	N/A
SA5	QLX37_gp062	48464	48766	+	putative recombinase	clustering group_0325	core	OPT_SA02_00940	OPT_SC01_00230	OPT_SX11_00995	QLX31_gp052	ST812_052	QLX30_gp049	QLX21_gp215	QLX32_gp052	G1ORF149	F360_gp050	QLX43_gp025	QLX45_gp188	QLX46_gp185	QLX44_gp196	QLX23_gp198	F867_gp098	CPT_phageK_gp216	OZ71_gp044	QLX33_gp051	P108_0168	QLX34_gp050	AVU41_gp036	CF75_gp031	X600_gp161	X577_gp131	QLX37_gp062	X920_gp153	QLX29_gp051	QLX38_gp200
OPT-SC01	OPT_SC01_00205	20008	20310	-	hypothetical protein	clustering group_0326	unique	N/A	OPT_SC01_00205	N/A	N/A	N/A	N/A	N/A	N/A	N/A	N/A	N/A	N/A	N/A	N/A	N/A	N/A	N/A	N/A	N/A	N/A	N/A	N/A	N/A	N/A	N/A	N/A	N/A	N/A	N/A
Team1	QLX38_gp001	496	795	+	hypothetical protein	clustering group_0327	accessory	N/A	N/A	N/A	QLX31_gp001&QLX31_gp213	ST812_001	QLX30_gp193&QLX30_gp001	QLX21_gp054&QLX21_gp001	QLX32_gp213&QLX32_gp001	G1ORF150	N/A	QLX43_gp071	QLX45_gp015	QLX46_gp138	QLX44_gp029	QLX23_gp132	F867_gp054	CPT_phageK_gp001&CPT_phageK_gp053	N/A	QLX33_gp213&QLX33_gp001	N/A	QLX34_gp212&QLX34_gp001	AVU41_gp192	N/A	N/A	N/A	QLX37_gp112	X920_gp022	QLX29_gp212&QLX29_gp001	QLX38_gp001
OPT-SA02	OPT_SA02_00155	11325	11624	-	hypothetical protein	clustering group_0328	unique	OPT_SA02_00155	N/A	N/A	N/A	N/A	N/A	N/A	N/A	N/A	N/A	N/A	N/A	N/A	N/A	N/A	N/A	N/A	N/A	N/A	N/A	N/A	N/A	N/A	N/A	N/A	N/A	N/A	N/A	N/A
phiSA12	CF75_gp188	133236	133535	+	hypothetical protein	clustering group_0329	accessory	N/A	N/A	N/A	N/A	ST812_216	N/A	N/A	N/A	N/A	N/A	N/A	N/A	N/A	N/A	N/A	N/A	CPT_phageK_gp058	N/A	N/A	N/A	N/A	N/A	CF75_gp188	N/A	N/A	N/A	N/A	N/A	N/A
OPT-SC01	OPT_SC01_01030	140835	141134	+	hypothetical protein	clustering group_0330	unique	N/A	OPT_SC01_01030	N/A	N/A	N/A	N/A	N/A	N/A	N/A	N/A	N/A	N/A	N/A	N/A	N/A	N/A	N/A	N/A	N/A	N/A	N/A	N/A	N/A	N/A	N/A	N/A	N/A	N/A	N/A
812	ST812_179	126707	127003	+	hypothetical protein	clustering group_0331	accessory	OPT_SA02_00325	N/A	OPT_SX11_00390	QLX31_gp177	ST812_179	QLX30_gp175	QLX21_gp090	QLX32_gp177	G1ORF152	F360_gp172	QLX43_gp103	QLX45_gp060	QLX46_gp104	QLX44_gp062	QLX23_gp095	F867_gp011	CPT_phageK_gp093	OZ71_gp169	QLX33_gp177	P108_0074	QLX34_gp176	AVU41_gp160	CF75_gp157	X600_gp039	X577_gp008	QLX37_gp147	N/A	QLX29_gp176	QLX38_gp068
812	ST812_097	52648	52944	+	hypothetical protein	clustering group_0332	accessory	OPT_SA02_00725	N/A	OPT_SX11_00790	QLX31_gp095	ST812_097	QLX30_gp093	QLX21_gp171	QLX32_gp095	G1ORF151	F360_gp093	QLX43_gp189	QLX45_gp143	QLX46_gp021	QLX44_gp149	QLX23_gp013	F867_gp138	CPT_phageK_gp172	OZ71_gp088	QLX33_gp096	P108_0212	QLX34_gp094	AVU41_gp079	N/A	X600_gp120	X577_gp089	QLX37_gp018	X920_gp109	QLX29_gp095	QLX38_gp153
JD007	F867_gp045	92187	92483	-	hypothetical protein	clustering group_0333	accessory	N/A	N/A	N/A	N/A	ST812_214	N/A	N/A	N/A	N/A	N/A	N/A	N/A	N/A	N/A	N/A	F867_gp045	CPT_phageK_gp060	N/A	N/A	N/A	N/A	N/A	CF75_gp186	X600_gp010	N/A	N/A	N/A	N/A	N/A
S25-4	X577_gp179	2226	2522	+	hypothetical protein	clustering group_0334	accessory	N/A	N/A	OPT_SX11_00150	N/A	N/A	N/A	N/A	N/A	N/A	N/A	N/A	N/A	N/A	N/A	N/A	N/A	N/A	N/A	N/A	P108_0120	N/A	N/A	CF75_gp196	X600_gp203	X577_gp179	N/A	N/A	N/A	N/A
P108	P108_0114	78578	78874	+	hypothetical protein	clustering group_0335	accessory	OPT_SA02_00115	N/A	OPT_SX11_00180	N/A	N/A	N/A	N/A	N/A	N/A	N/A	N/A	N/A	N/A	N/A	N/A	N/A	N/A	N/A	N/A	P108_0114	N/A	N/A	N/A	N/A	N/A	N/A	N/A	N/A	N/A
812	ST812_191	130417	130710	+	hypothetical protein	clustering group_0336	accessory	OPT_SA02_00280	OPT_SC01_00915	OPT_SX11_00345	QLX31_gp189	ST812_191	N/A	QLX21_gp078	QLX32_gp189	G1ORF333	F360_gp182	QLX43_gp093	QLX45_gp050	QLX46_gp114	QLX44_gp052	QLX23_gp108	F867_gp021	CPT_phageK_gp083	N/A	N/A	P108_0084	QLX34_gp188	N/A	CF75_gp167	N/A	N/A	N/A	N/A	QLX29_gp188	N/A
Sb-1	X920_gp019	125419	125712	+	hypothetical protein	clustering group_0337	accessory	N/A	N/A	N/A	QLX31_gp005&QLX31_gp217	ST812_005	QLX30_gp197&QLX30_gp005	QLX21_gp005&QLX21_gp050	QLX32_gp005&QLX32_gp217	G1ORF154	N/A	QLX43_gp068	QLX45_gp018	QLX46_gp141	QLX44_gp026	QLX23_gp136	N/A	CPT_phageK_gp005&CPT_phageK_gp049	OZ71_gp201	QLX33_gp217&QLX33_gp005	N/A	QLX34_gp216&QLX34_gp005	AVU41_gp196&AVU41_gp198	N/A	N/A	N/A	QLX37_gp108	X920_gp019	QLX29_gp005&QLX29_gp216	QLX38_gp005
P108	P108_0102	71565	71858	+	hypothetical protein	clustering group_0338	accessory	OPT_SA02_00190	N/A	OPT_SX11_00255	N/A	N/A	N/A	N/A	N/A	N/A	F360_gp201	N/A	N/A	N/A	N/A	N/A	N/A	N/A	OZ71_gp183	N/A	P108_0102	N/A	AVU41_gp172	N/A	N/A	N/A	N/A	N/A	N/A	N/A
JD007	F867_gp005	88356	88649	-	hypothetical protein	clustering group_0339	unique	N/A	N/A	N/A	N/A	N/A	N/A	N/A	N/A	N/A	N/A	N/A	N/A	N/A	N/A	N/A	F867_gp005	N/A	N/A	N/A	N/A	N/A	N/A	N/A	N/A	N/A	N/A	N/A	N/A	N/A
phiSA12	CF75_gp192	135240	135533	+	terminal repeat-encoded protein	clustering group_0340	accessory	N/A	N/A	N/A	N/A	N/A	N/A	N/A	N/A	N/A	N/A	N/A	N/A	N/A	N/A	N/A	N/A	N/A	OZ71_gp197	N/A	N/A	N/A	N/A	CF75_gp192	N/A	N/A	N/A	N/A	N/A	N/A
OPT-SC01	OPT_SC01_00445	52281	52574	+	hypothetical protein	clustering group_0341	unique	N/A	OPT_SC01_00445	N/A	N/A	N/A	N/A	N/A	N/A	N/A	N/A	N/A	N/A	N/A	N/A	N/A	N/A	N/A	N/A	N/A	N/A	N/A	N/A	N/A	N/A	N/A	N/A	N/A	N/A	N/A
P4W	QLX34_gp003	1093	1383	+	TreC	clustering group_0342	accessory	N/A	N/A	OPT_SX11_00160	N/A	N/A	N/A	QLX21_gp052&QLX21_gp003	QLX32_gp215&QLX32_gp003	G1ORF156	N/A	QLX43_gp070	QLX45_gp016	QLX46_gp139	QLX44_gp028	QLX23_gp134	N/A	N/A	N/A	QLX33_gp215&QLX33_gp003	N/A	QLX34_gp214&QLX34_gp003	N/A	CF75_gp194	N/A	N/A	QLX37_gp110	X920_gp021	QLX29_gp003&QLX29_gp214	QLX38_gp003
Sb-1	X920_gp034	117006	117296	+	hypothetical protein	clustering group_0343	accessory	N/A	N/A	N/A	QLX31_gp199	ST812_207	N/A	QLX21_gp068	QLX32_gp199	G1ORF155	N/A	QLX43_gp084	QLX45_gp002	QLX46_gp122	QLX44_gp044	QLX23_gp118	F867_gp038	CPT_phageK_gp067	N/A	QLX33_gp199	N/A	QLX34_gp198	N/A	CF75_gp179	X600_gp017	N/A	N/A	X920_gp034	QLX29_gp198	QLX38_gp047
SA5	QLX37_gp025	24967	25257	+	hypothetical protein	clustering group_0344	unique	N/A	N/A	N/A	N/A	N/A	N/A	N/A	N/A	N/A	N/A	N/A	N/A	N/A	N/A	N/A	N/A	N/A	N/A	N/A	N/A	N/A	N/A	N/A	N/A	N/A	QLX37_gp025	N/A	N/A	N/A
S25-4	X577_gp181	1649	1939	+	hypothetical protein	clustering group_0345	accessory	N/A	N/A	N/A	N/A	N/A	N/A	N/A	N/A	N/A	N/A	N/A	N/A	N/A	N/A	N/A	N/A	N/A	OZ71_gp199	N/A	P108_0118	N/A	N/A	N/A	X600_gp205	X577_gp181	N/A	N/A	N/A	N/A
OPT-SA02	OPT_SA02_01100	140216	140506	+	hypothetical protein	clustering group_0346	unique	OPT_SA02_01100	N/A	N/A	N/A	N/A	N/A	N/A	N/A	N/A	N/A	N/A	N/A	N/A	N/A	N/A	N/A	N/A	N/A	N/A	N/A	N/A	N/A	N/A	N/A	N/A	N/A	N/A	N/A	N/A
OPT-SX11	OPT_SX11_00260	20124	20414	-	hypothetical protein	clustering group_0347	unique	N/A	N/A	OPT_SX11_00260	N/A	N/A	N/A	N/A	N/A	N/A	N/A	N/A	N/A	N/A	N/A	N/A	N/A	N/A	N/A	N/A	N/A	N/A	N/A	N/A	N/A	N/A	N/A	N/A	N/A	N/A
MCE-2014	OZ71_gp016	8837	9127	-	hypothetical protein	clustering group_0348	unique	N/A	N/A	N/A	N/A	N/A	N/A	N/A	N/A	N/A	N/A	N/A	N/A	N/A	N/A	N/A	N/A	N/A	OZ71_gp016	N/A	N/A	N/A	N/A	N/A	N/A	N/A	N/A	N/A	N/A	N/A
JD007	F867_gp072	79835	80125	+	hypothetical protein	clustering group_0349	accessory	N/A	N/A	N/A	N/A	N/A	N/A	N/A	N/A	N/A	N/A	N/A	N/A	N/A	N/A	N/A	F867_gp072	N/A	N/A	N/A	N/A	N/A	AVU41_gp005	N/A	N/A	N/A	N/A	N/A	N/A	N/A
OPT-SC01	OPT_SC01_01050	142426	142716	+	hypothetical protein	clustering group_0350	unique	N/A	OPT_SC01_01050	N/A	N/A	N/A	N/A	N/A	N/A	N/A	N/A	N/A	N/A	N/A	N/A	N/A	N/A	N/A	N/A	N/A	N/A	N/A	N/A	N/A	N/A	N/A	N/A	N/A	N/A	N/A
ISP	QLX23_gp135	96943	97230	+	hypothetical protein	clustering group_0351	accessory	N/A	N/A	OPT_SX11_00155	N/A	N/A	N/A	QLX21_gp004	N/A	G1ORF158	N/A	QLX43_gp069	QLX45_gp017	QLX46_gp140	QLX44_gp027	QLX23_gp135	N/A	N/A	OZ71_gp200	QLX33_gp216&QLX33_gp004	P108_0119	N/A	N/A	CF75_gp195	X600_gp204	X577_gp180	QLX37_gp109	X920_gp020	N/A	QLX38_gp004
phiIPLA-RODI	AVU41_gp031	13435	13722	-	membrane protein	clustering group_0352	accessory	N/A	N/A	N/A	N/A	N/A	N/A	N/A	N/A	N/A	N/A	N/A	N/A	N/A	N/A	N/A	N/A	N/A	OZ71_gp039	N/A	N/A	N/A	AVU41_gp031	N/A	N/A	N/A	N/A	N/A	N/A	N/A
K	CPT_phageK_gp082	128540	128827	+	membrane protein	clustering group_0353	accessory	OPT_SA02_00275	N/A	OPT_SX11_00340	QLX31_gp190	ST812_192	N/A	QLX21_gp077	QLX32_gp190	G1ORF157	F360_gp183	QLX43_gp092	QLX45_gp049	QLX46_gp115	QLX44_gp051	QLX23_gp109	F867_gp022	CPT_phageK_gp082	N/A	QLX33_gp190	P108_0085	QLX34_gp189	N/A	CF75_gp168	N/A	N/A	QLX37_gp135	N/A	QLX29_gp189	QLX38_gp057
phiIPLA-RODI	AVU41_gp194	133939	134226	+	TreC	clustering group_0354	accessory	N/A	N/A	N/A	QLX31_gp215&QLX31_gp003	ST812_003	QLX30_gp003&QLX30_gp195	N/A	N/A	N/A	N/A	N/A	N/A	N/A	N/A	N/A	N/A	CPT_phageK_gp051&CPT_phageK_gp003	N/A	N/A	N/A	N/A	AVU41_gp194	N/A	N/A	N/A	N/A	N/A	N/A	N/A
K	CPT_phageK_gp043	144156	144443	+	hypothetical protein	clustering group_0355	accessory	N/A	N/A	N/A	QLX31_gp223&QLX31_gp011	ST812_011	N/A	N/A	QLX32_gp011&QLX32_gp223	N/A	N/A	N/A	N/A	N/A	N/A	N/A	F867_gp060	CPT_phageK_gp043&CPT_phageK_gp011	N/A	QLX33_gp223	N/A	N/A	N/A	CF75_gp203	N/A	N/A	N/A	N/A	N/A	QLX38_gp011
P4W	QLX34_gp215	140556	140843	+	TreD	clustering group_0356	accessory	N/A	N/A	N/A	N/A	N/A	N/A	QLX21_gp051	QLX32_gp216&QLX32_gp004	N/A	N/A	N/A	N/A	N/A	N/A	N/A	N/A	N/A	N/A	N/A	N/A	QLX34_gp004&QLX34_gp215	N/A	N/A	N/A	N/A	N/A	N/A	QLX29_gp004&QLX29_gp215	N/A
OPT-SA02	OPT_SA02_00095	7414	7701	-	hypothetical protein	clustering group_0357	unique	OPT_SA02_00095	N/A	N/A	N/A	N/A	N/A	N/A	N/A	N/A	N/A	N/A	N/A	N/A	N/A	N/A	N/A	N/A	N/A	N/A	N/A	N/A	N/A	N/A	N/A	N/A	N/A	N/A	N/A	N/A
G15	F360_gp003	1185	1472	+	hypothetical protein	clustering group_0358	accessory	OPT_SA02_00050	N/A	OPT_SX11_00115	N/A	N/A	N/A	N/A	N/A	N/A	F360_gp003	N/A	N/A	N/A	N/A	N/A	N/A	N/A	N/A	QLX33_gp011	P108_0127	N/A	N/A	N/A	N/A	N/A	N/A	N/A	N/A	N/A
phiIPLA-RODI	AVU41_gp204	137793	138077	+	hypothetical protein	clustering group_0359	accessory	N/A	N/A	N/A	N/A	N/A	N/A	QLX21_gp011&QLX21_gp044	N/A	G1ORF159	N/A	QLX43_gp062	QLX45_gp023	QLX46_gp148	QLX44_gp020	QLX23_gp142	N/A	N/A	N/A	N/A	N/A	QLX34_gp011&QLX34_gp222	AVU41_gp204	N/A	N/A	X577_gp174	QLX37_gp101	N/A	QLX29_gp011&QLX29_gp222	N/A
OPT-SA02	OPT_SA02_00480	42415	42699	-	hypothetical protein	clustering group_0360	unique	OPT_SA02_00480	N/A	N/A	N/A	N/A	N/A	N/A	N/A	N/A	N/A	N/A	N/A	N/A	N/A	N/A	N/A	N/A	N/A	N/A	N/A	N/A	N/A	N/A	N/A	N/A	N/A	N/A	N/A	N/A
A3R	QLX30_gp203	137037	137321	+	TreK	clustering group_0361	accessory	N/A	N/A	N/A	N/A	N/A	QLX30_gp011&QLX30_gp203	N/A	N/A	N/A	N/A	N/A	N/A	N/A	N/A	N/A	N/A	N/A	OZ71_gp003	N/A	N/A	N/A	N/A	N/A	N/A	N/A	N/A	N/A	N/A	N/A
JD007	F867_gp067	81589	81873	-	hypothetical protein	clustering group_0362	unique	N/A	N/A	N/A	N/A	N/A	N/A	N/A	N/A	N/A	N/A	N/A	N/A	N/A	N/A	N/A	F867_gp067	N/A	N/A	N/A	N/A	N/A	N/A	N/A	N/A	N/A	N/A	N/A	N/A	N/A
OPT-SC01	OPT_SC01_00605	91178	91459	+	hypothetical protein	clustering group_0363	unique	N/A	OPT_SC01_00605	N/A	N/A	N/A	N/A	N/A	N/A	N/A	N/A	N/A	N/A	N/A	N/A	N/A	N/A	N/A	N/A	N/A	N/A	N/A	N/A	N/A	N/A	N/A	N/A	N/A	N/A	N/A
OPT-SC01	OPT_SC01_00975	135764	136045	+	hypothetical protein	clustering group_0364	unique	N/A	OPT_SC01_00975	N/A	N/A	N/A	N/A	N/A	N/A	N/A	N/A	N/A	N/A	N/A	N/A	N/A	N/A	N/A	N/A	N/A	N/A	N/A	N/A	N/A	N/A	N/A	N/A	N/A	N/A	N/A
OPT-SC01	OPT_SC01_00020	2242	2523	+	hypothetical protein	clustering group_0365	unique	N/A	OPT_SC01_00020	N/A	N/A	N/A	N/A	N/A	N/A	N/A	N/A	N/A	N/A	N/A	N/A	N/A	N/A	N/A	N/A	N/A	N/A	N/A	N/A	N/A	N/A	N/A	N/A	N/A	N/A	N/A
OPT-SC01	OPT_SC01_00045	4365	4646	+	hypothetical protein	clustering group_0366	unique	N/A	OPT_SC01_00045	N/A	N/A	N/A	N/A	N/A	N/A	N/A	N/A	N/A	N/A	N/A	N/A	N/A	N/A	N/A	N/A	N/A	N/A	N/A	N/A	N/A	N/A	N/A	N/A	N/A	N/A	N/A
K	CPT_phageK_gp185	41226	41504	+	hypothetical protein	clustering group_0367	core	OPT_SA02_00785	OPT_SC01_00375	OPT_SX11_00850	QLX31_gp082	ST812_084	QLX30_gp080	QLX21_gp184	QLX32_gp082	G1ORF161	F360_gp080	QLX43_gp204	QLX45_gp158	QLX46_gp005	QLX44_gp166	QLX23_gp168	F867_gp125	CPT_phageK_gp185	OZ71_gp073	QLX33_gp082	P108_0197	QLX34_gp081	AVU41_gp065	CF75_gp060	X600_gp132	X577_gp101	QLX37_gp032	X920_gp122	QLX29_gp082	QLX38_gp168
Fi200W	QLX32_gp181	128423	128701	+	putative membrane protein MbpI	clustering group_0368	accessory	OPT_SA02_00305	N/A	OPT_SX11_00370	QLX31_gp181	ST812_183	QLX30_gp179	QLX21_gp086	QLX32_gp181	G1ORF162	F360_gp176	QLX43_gp099	QLX45_gp056	QLX46_gp108	QLX44_gp058	QLX23_gp099	F867_gp015	CPT_phageK_gp089	N/A	QLX33_gp181	P108_0078	QLX34_gp180	AVU41_gp164	CF75_gp161	X600_gp035	N/A	QLX37_gp143	N/A	QLX29_gp180	QLX38_gp064
OPT-SC01	OPT_SC01_00265	25921	26199	-	hypothetical protein	clustering group_0369	unique	N/A	OPT_SC01_00265	N/A	N/A	N/A	N/A	N/A	N/A	N/A	N/A	N/A	N/A	N/A	N/A	N/A	N/A	N/A	N/A	N/A	N/A	N/A	N/A	N/A	N/A	N/A	N/A	N/A	N/A	N/A
phiSA12	CF75_gp026	13050	13328	-	membrane protein	clustering group_0370	accessory	OPT_SA02_00965	N/A	OPT_SX11_01020	QLX31_gp047	N/A	QLX30_gp044	QLX21_gp220	N/A	N/A	F360_gp045	N/A	N/A	N/A	N/A	N/A	F867_gp093	N/A	N/A	N/A	N/A	N/A	N/A	CF75_gp026	X600_gp166	X577_gp136	N/A	N/A	QLX29_gp046	N/A
S25-3	X600_gp198	3705	3983	+	hypothetical protein	clustering group_0371	unique	N/A	N/A	N/A	N/A	N/A	N/A	N/A	N/A	N/A	N/A	N/A	N/A	N/A	N/A	N/A	N/A	N/A	N/A	N/A	N/A	N/A	N/A	N/A	X600_gp198	N/A	N/A	N/A	N/A	N/A
IME-SA1	QLX43_gp030	132715	132990	-	hypothetical protein	clustering group_0372	accessory	N/A	N/A	N/A	N/A	ST812_046	N/A	N/A	QLX32_gp047	G1ORF163	N/A	QLX43_gp030	QLX45_gp193	QLX46_gp180	QLX44_gp201	QLX23_gp203	N/A	CPT_phageK_gp222	N/A	QLX33_gp046	N/A	QLX34_gp045	N/A	N/A	N/A	N/A	N/A	X920_gp158	N/A	QLX38_gp205
phiIPLA-RODI	AVU41_gp185	130103	130378	+	hypothetical protein	clustering group_0373	unique	N/A	N/A	N/A	N/A	N/A	N/A	N/A	N/A	N/A	N/A	N/A	N/A	N/A	N/A	N/A	N/A	N/A	N/A	N/A	N/A	N/A	AVU41_gp185	N/A	N/A	N/A	N/A	N/A	N/A	N/A
OPT-SX11	OPT_SX11_00195	14476	14751	-	hypothetical protein	clustering group_0374	unique	N/A	N/A	OPT_SX11_00195	N/A	N/A	N/A	N/A	N/A	N/A	N/A	N/A	N/A	N/A	N/A	N/A	N/A	N/A	N/A	N/A	N/A	N/A	N/A	N/A	N/A	N/A	N/A	N/A	N/A	N/A
OPT-SC01	OPT_SC01_00880	128591	128863	+	hypothetical protein	clustering group_0375	unique	N/A	OPT_SC01_00880	N/A	N/A	N/A	N/A	N/A	N/A	N/A	N/A	N/A	N/A	N/A	N/A	N/A	N/A	N/A	N/A	N/A	N/A	N/A	N/A	N/A	N/A	N/A	N/A	N/A	N/A	N/A
JD007	F867_gp061	85471	85743	-	hypothetical protein	clustering group_0376	unique	N/A	N/A	N/A	N/A	N/A	N/A	N/A	N/A	N/A	N/A	N/A	N/A	N/A	N/A	N/A	F867_gp061	N/A	N/A	N/A	N/A	N/A	N/A	N/A	N/A	N/A	N/A	N/A	N/A	N/A
Fi200W	QLX32_gp020	7742	8011	+	TreT	clustering group_0377	accessory	N/A	N/A	N/A	QLX31_gp020&QLX31_gp232	ST812_020	QLX30_gp211&QLX30_gp019	QLX21_gp035&QLX21_gp020	QLX32_gp020&QLX32_gp232	G1ORF166	N/A	N/A	N/A	N/A	N/A	QLX23_gp152	N/A	CPT_phageK_gp034&CPT_phageK_gp020	N/A	N/A	N/A	QLX34_gp020&QLX34_gp231	N/A	N/A	N/A	N/A	QLX37_gp093	N/A	QLX29_gp231&QLX29_gp020	N/A
OPT-SA02	OPT_SA02_00265	20247	20516	-	hypothetical protein	clustering group_0378	unique	OPT_SA02_00265	N/A	N/A	N/A	N/A	N/A	N/A	N/A	N/A	N/A	N/A	N/A	N/A	N/A	N/A	N/A	N/A	N/A	N/A	N/A	N/A	N/A	N/A	N/A	N/A	N/A	N/A	N/A	N/A
OPT-SC01	OPT_SC01_00055	5234	5503	+	hypothetical protein	clustering group_0379	unique	N/A	OPT_SC01_00055	N/A	N/A	N/A	N/A	N/A	N/A	N/A	N/A	N/A	N/A	N/A	N/A	N/A	N/A	N/A	N/A	N/A	N/A	N/A	N/A	N/A	N/A	N/A	N/A	N/A	N/A	N/A
OPT-SX11	OPT_SX11_00055	3663	3932	-	hypothetical protein	clustering group_0380	unique	N/A	N/A	OPT_SX11_00055	N/A	N/A	N/A	N/A	N/A	N/A	N/A	N/A	N/A	N/A	N/A	N/A	N/A	N/A	N/A	N/A	N/A	N/A	N/A	N/A	N/A	N/A	N/A	N/A	N/A	N/A
S25-4	X577_gp103	43536	43802	-	hypothetical protein	clustering group_0381	accessory	N/A	N/A	N/A	QLX31_gp080	ST812_082	QLX30_gp078	QLX21_gp186	QLX32_gp080	G1ORF169	F360_gp078	N/A	N/A	N/A	N/A	QLX23_gp170	N/A	CPT_phageK_gp187	N/A	QLX33_gp080	N/A	QLX34_gp079	N/A	N/A	N/A	X577_gp103	QLX37_gp034	X920_gp124	QLX29_gp080	QLX38_gp170
OPT-SC01	OPT_SC01_00370	39183	39449	+	hypothetical protein	clustering group_0382	unique	N/A	OPT_SC01_00370	N/A	N/A	N/A	N/A	N/A	N/A	N/A	N/A	N/A	N/A	N/A	N/A	N/A	N/A	N/A	N/A	N/A	N/A	N/A	N/A	N/A	N/A	N/A	N/A	N/A	N/A	N/A
OPT-SC01	OPT_SC01_00025	2573	2839	+	hypothetical protein	clustering group_0383	unique	N/A	OPT_SC01_00025	N/A	N/A	N/A	N/A	N/A	N/A	N/A	N/A	N/A	N/A	N/A	N/A	N/A	N/A	N/A	N/A	N/A	N/A	N/A	N/A	N/A	N/A	N/A	N/A	N/A	N/A	N/A
phiSA12	CF75_gp035	19145	19408	-	virion structural protein	clustering group_0384	core	OPT_SA02_00920	OPT_SC01_00245	OPT_SX11_00975	QLX31_gp056	ST812_056	QLX30_gp053	QLX21_gp211	QLX32_gp056	G1ORF172	F360_gp054	QLX43_gp021	QLX45_gp184	QLX46_gp189	QLX44_gp192	QLX23_gp194	F867_gp102	CPT_phageK_gp212	OZ71_gp048	QLX33_gp055	P108_0172	QLX34_gp054	AVU41_gp040	CF75_gp035	X600_gp157	X577_gp127	QLX37_gp058	X920_gp149	QLX29_gp055	QLX38_gp196
IME-SA118	QLX45_gp046	138373	138636	+	hypothetical protein	clustering group_0385	accessory	N/A	N/A	N/A	QLX31_gp194	ST812_202	N/A	QLX21_gp073	QLX32_gp194	G1ORF171	N/A	QLX43_gp089	QLX45_gp046	QLX46_gp118	QLX44_gp048	QLX23_gp113	N/A	CPT_phageK_gp072	N/A	QLX33_gp194	N/A	QLX34_gp193	N/A	N/A	N/A	N/A	QLX37_gp131	N/A	QLX29_gp193	QLX38_gp053
Team1	QLX38_gp055	131912	132175	+	hypothetical protein	clustering group_0386	accessory	N/A	N/A	N/A	QLX31_gp192	ST812_194	N/A	QLX21_gp075	QLX32_gp192	G1ORF170	N/A	QLX43_gp090	QLX45_gp047	QLX46_gp117	QLX44_gp049	QLX23_gp111	F867_gp024	CPT_phageK_gp080	N/A	QLX33_gp192	N/A	QLX34_gp191	N/A	N/A	N/A	N/A	QLX37_gp133	N/A	QLX29_gp191	QLX38_gp055
OPT-SC01	OPT_SC01_00925	131573	131836	+	hypothetical protein	clustering group_0387	unique	N/A	OPT_SC01_00925	N/A	N/A	N/A	N/A	N/A	N/A	N/A	N/A	N/A	N/A	N/A	N/A	N/A	N/A	N/A	N/A	N/A	N/A	N/A	N/A	N/A	N/A	N/A	N/A	N/A	N/A	N/A
OPT-SA02	OPT_SA02_01120	141526	141789	-	hypothetical protein	clustering group_0388	unique	OPT_SA02_01120	N/A	N/A	N/A	N/A	N/A	N/A	N/A	N/A	N/A	N/A	N/A	N/A	N/A	N/A	N/A	N/A	N/A	N/A	N/A	N/A	N/A	N/A	N/A	N/A	N/A	N/A	N/A	N/A
G15	F360_gp193	130581	130844	+	hypothetical protein	clustering group_0389	accessory	OPT_SA02_00230	N/A	OPT_SX11_00295	N/A	N/A	N/A	N/A	N/A	N/A	F360_gp193	N/A	N/A	N/A	N/A	N/A	N/A	N/A	N/A	N/A	P108_0094	N/A	N/A	N/A	N/A	N/A	N/A	N/A	N/A	N/A
OPT-SC01	OPT_SC01_00945	133408	133671	+	hypothetical protein	clustering group_0390	unique	N/A	OPT_SC01_00945	N/A	N/A	N/A	N/A	N/A	N/A	N/A	N/A	N/A	N/A	N/A	N/A	N/A	N/A	N/A	N/A	N/A	N/A	N/A	N/A	N/A	N/A	N/A	N/A	N/A	N/A	N/A
JD007	F867_gp032	98255	98518	-	hypothetical protein	clustering group_0391	accessory	N/A	N/A	N/A	N/A	N/A	N/A	N/A	N/A	N/A	N/A	N/A	N/A	N/A	N/A	N/A	F867_gp032	N/A	N/A	N/A	N/A	N/A	N/A	N/A	X600_gp023	N/A	N/A	N/A	N/A	N/A
OPT-SC01	OPT_SC01_00105	11366	11629	-	hypothetical protein	clustering group_0392	unique	N/A	OPT_SC01_00105	N/A	N/A	N/A	N/A	N/A	N/A	N/A	N/A	N/A	N/A	N/A	N/A	N/A	N/A	N/A	N/A	N/A	N/A	N/A	N/A	N/A	N/A	N/A	N/A	N/A	N/A	N/A
JD007	F867_gp068	81248	81511	-	hypothetical protein	clustering group_0393	unique	N/A	N/A	N/A	N/A	N/A	N/A	N/A	N/A	N/A	N/A	N/A	N/A	N/A	N/A	N/A	F867_gp068	N/A	N/A	N/A	N/A	N/A	N/A	N/A	N/A	N/A	N/A	N/A	N/A	N/A
OPT-SC01	OPT_SC01_00740	113787	114047	+	hypothetical protein	clustering group_0394	unique	N/A	OPT_SC01_00740	N/A	N/A	N/A	N/A	N/A	N/A	N/A	N/A	N/A	N/A	N/A	N/A	N/A	N/A	N/A	N/A	N/A	N/A	N/A	N/A	N/A	N/A	N/A	N/A	N/A	N/A	N/A
S25-3	X600_gp103	67044	67304	+	hypothetical protein	clustering group_0395	accessory	N/A	N/A	N/A	N/A	N/A	N/A	N/A	N/A	N/A	N/A	N/A	N/A	N/A	N/A	N/A	N/A	N/A	N/A	N/A	N/A	N/A	N/A	CF75_gp092	X600_gp103	X577_gp072	N/A	N/A	N/A	N/A
OPT-SC01	OPT_SC01_01005	137569	137829	+	hypothetical protein	clustering group_0396	unique	N/A	OPT_SC01_01005	N/A	N/A	N/A	N/A	N/A	N/A	N/A	N/A	N/A	N/A	N/A	N/A	N/A	N/A	N/A	N/A	N/A	N/A	N/A	N/A	N/A	N/A	N/A	N/A	N/A	N/A	N/A
G1	G1ORF173	85999	86259	+	ORF173	clustering group_0397	accessory	N/A	N/A	N/A	N/A	N/A	N/A	N/A	N/A	G1ORF173	N/A	N/A	N/A	N/A	N/A	QLX23_gp107	N/A	N/A	N/A	QLX33_gp189	N/A	N/A	N/A	N/A	N/A	N/A	QLX37_gp136	N/A	N/A	QLX38_gp058
MCE-2014	OZ71_gp202	140767	141024	+	hypothetical protein	clustering group_0398	accessory	N/A	N/A	N/A	QLX31_gp218&QLX31_gp006	ST812_006	QLX30_gp198&QLX30_gp006	QLX21_gp049&QLX21_gp006	QLX32_gp218&QLX32_gp006	G1ORF175	N/A	N/A	N/A	QLX46_gp142	QLX44_gp025	QLX23_gp137	F867_gp055	CPT_phageK_gp048&CPT_phageK_gp006	OZ71_gp202	QLX33_gp006&QLX33_gp218	N/A	QLX34_gp006&QLX34_gp217	AVU41_gp199&AVU41_gp197	N/A	N/A	N/A	QLX37_gp107	X920_gp018	QLX29_gp217&QLX29_gp006	QLX38_gp006
S25-3	X600_gp202	1343	1600	+	hypothetical protein	clustering group_0399	accessory	N/A	N/A	N/A	N/A	N/A	N/A	N/A	N/A	N/A	N/A	N/A	N/A	N/A	N/A	N/A	N/A	N/A	N/A	N/A	N/A	N/A	N/A	N/A	X600_gp202	X577_gp178	N/A	N/A	N/A	N/A
JD007	F867_gp071	80454	80711	-	hypothetical protein	clustering group_0400	unique	N/A	N/A	N/A	N/A	N/A	N/A	N/A	N/A	N/A	N/A	N/A	N/A	N/A	N/A	N/A	F867_gp071	N/A	N/A	N/A	N/A	N/A	N/A	N/A	N/A	N/A	N/A	N/A	N/A	N/A
OPT-SA02	OPT_SA02_01060	137475	137729	+	hypothetical protein	clustering group_0401	unique	OPT_SA02_01060	N/A	N/A	N/A	N/A	N/A	N/A	N/A	N/A	N/A	N/A	N/A	N/A	N/A	N/A	N/A	N/A	N/A	N/A	N/A	N/A	N/A	N/A	N/A	N/A	N/A	N/A	N/A	N/A
phiIPLA-RODI	AVU41_gp182	128903	129157	+	hypothetical protein	clustering group_0402	unique	N/A	N/A	N/A	N/A	N/A	N/A	N/A	N/A	N/A	N/A	N/A	N/A	N/A	N/A	N/A	N/A	N/A	N/A	N/A	N/A	N/A	AVU41_gp182	N/A	N/A	N/A	N/A	N/A	N/A	N/A
P108	P108_0107	75002	75256	+	hypothetical protein	clustering group_0403	unique	N/A	N/A	N/A	N/A	N/A	N/A	N/A	N/A	N/A	N/A	N/A	N/A	N/A	N/A	N/A	N/A	N/A	N/A	N/A	P108_0107	N/A	N/A	N/A	N/A	N/A	N/A	N/A	N/A	N/A
OPT-SA02	OPT_SA02_00350	26344	26595	-	hypothetical protein	clustering group_0404	unique	OPT_SA02_00350	N/A	N/A	N/A	N/A	N/A	N/A	N/A	N/A	N/A	N/A	N/A	N/A	N/A	N/A	N/A	N/A	N/A	N/A	N/A	N/A	N/A	N/A	N/A	N/A	N/A	N/A	N/A	N/A
K	CPT_phageK_gp061	137098	137349	+	hypothetical protein	clustering group_0405	accessory	N/A	N/A	N/A	N/A	ST812_213	N/A	N/A	N/A	N/A	N/A	N/A	N/A	N/A	N/A	N/A	N/A	CPT_phageK_gp061	N/A	N/A	N/A	N/A	N/A	N/A	N/A	N/A	N/A	N/A	N/A	N/A
MCE-2014	OZ71_gp194	137891	138142	+	hypothetical protein	clustering group_0406	unique	N/A	N/A	N/A	N/A	N/A	N/A	N/A	N/A	N/A	N/A	N/A	N/A	N/A	N/A	N/A	N/A	N/A	OZ71_gp194	N/A	N/A	N/A	N/A	N/A	N/A	N/A	N/A	N/A	N/A	N/A
OPT-SC01	OPT_SC01_01010	138014	138265	+	hypothetical protein	clustering group_0407	unique	N/A	OPT_SC01_01010	N/A	N/A	N/A	N/A	N/A	N/A	N/A	N/A	N/A	N/A	N/A	N/A	N/A	N/A	N/A	N/A	N/A	N/A	N/A	N/A	N/A	N/A	N/A	N/A	N/A	N/A	N/A
OPT-SA02	OPT_SA02_00335	25129	25377	-	hypothetical protein	clustering group_0408	unique	OPT_SA02_00335	N/A	N/A	N/A	N/A	N/A	N/A	N/A	N/A	N/A	N/A	N/A	N/A	N/A	N/A	N/A	N/A	N/A	N/A	N/A	N/A	N/A	N/A	N/A	N/A	N/A	N/A	N/A	N/A
676Z	QLX31_gp040	17342	17590	-	hypothetical protein	clustering group_0409	accessory	N/A	OPT_SC01_00170	N/A	QLX31_gp040	ST812_039	QLX30_gp037	QLX21_gp227	QLX32_gp040	G1ORF180	N/A	QLX43_gp037	QLX45_gp200	QLX46_gp173	QLX44_gp208	QLX23_gp210	F867_gp086	CPT_phageK_gp229	N/A	QLX33_gp039	N/A	QLX34_gp038	N/A	CF75_gp019	X600_gp173	N/A	QLX37_gp074	X920_gp165	QLX29_gp039	QLX38_gp212
S25-4	X577_gp158	11402	11650	-	hypothetical protein	clustering group_0410	unique	N/A	N/A	N/A	N/A	N/A	N/A	N/A	N/A	N/A	N/A	N/A	N/A	N/A	N/A	N/A	N/A	N/A	N/A	N/A	N/A	N/A	N/A	N/A	N/A	X577_gp158	N/A	N/A	N/A	N/A
OPT-SA02	OPT_SA02_01095	139878	140126	+	hypothetical protein	clustering group_0411	unique	OPT_SA02_01095	N/A	N/A	N/A	N/A	N/A	N/A	N/A	N/A	N/A	N/A	N/A	N/A	N/A	N/A	N/A	N/A	N/A	N/A	N/A	N/A	N/A	N/A	N/A	N/A	N/A	N/A	N/A	N/A
JD007	F867_gp169	78623	78871	+	membrane protein	clustering group_0412	unique	N/A	N/A	N/A	N/A	N/A	N/A	N/A	N/A	N/A	N/A	N/A	N/A	N/A	N/A	N/A	F867_gp169	N/A	N/A	N/A	N/A	N/A	N/A	N/A	N/A	N/A	N/A	N/A	N/A	N/A
OPT-SA02	OPT_SA02_00080	6540	6788	-	hypothetical protein	clustering group_0413	unique	OPT_SA02_00080	N/A	N/A	N/A	N/A	N/A	N/A	N/A	N/A	N/A	N/A	N/A	N/A	N/A	N/A	N/A	N/A	N/A	N/A	N/A	N/A	N/A	N/A	N/A	N/A	N/A	N/A	N/A	N/A
OPT-SX11	OPT_SX11_00145	10983	11231	-	hypothetical protein	clustering group_0414	unique	N/A	N/A	OPT_SX11_00145	N/A	N/A	N/A	N/A	N/A	N/A	N/A	N/A	N/A	N/A	N/A	N/A	N/A	N/A	N/A	N/A	N/A	N/A	N/A	N/A	N/A	N/A	N/A	N/A	N/A	N/A
SA5	QLX37_gp066	51759	52007	+	hypothetical protein	clustering group_0415	unique	N/A	N/A	N/A	N/A	N/A	N/A	N/A	N/A	N/A	N/A	N/A	N/A	N/A	N/A	N/A	N/A	N/A	N/A	N/A	N/A	N/A	N/A	N/A	N/A	N/A	QLX37_gp066	N/A	N/A	N/A
OPT-SC01	OPT_SC01_00850	125939	126187	+	hypothetical protein	clustering group_0416	unique	N/A	OPT_SC01_00850	N/A	N/A	N/A	N/A	N/A	N/A	N/A	N/A	N/A	N/A	N/A	N/A	N/A	N/A	N/A	N/A	N/A	N/A	N/A	N/A	N/A	N/A	N/A	N/A	N/A	N/A	N/A
OPT-SC01	OPT_SC01_00005	71	319	+	hypothetical protein	clustering group_0417	unique	N/A	OPT_SC01_00005	N/A	N/A	N/A	N/A	N/A	N/A	N/A	N/A	N/A	N/A	N/A	N/A	N/A	N/A	N/A	N/A	N/A	N/A	N/A	N/A	N/A	N/A	N/A	N/A	N/A	N/A	N/A
A3R	QLX30_gp183	129655	129900	+	hypothetical protein	clustering group_0418	accessory	OPT_SA02_00175	N/A	OPT_SX11_00240	QLX31_gp203	N/A	QLX30_gp183	QLX21_gp064	QLX32_gp203	G1ORF178	F360_gp204	QLX43_gp080	QLX45_gp006	QLX46_gp126	QLX44_gp040	QLX23_gp122	N/A	N/A	OZ71_gp186	QLX33_gp203	P108_0105	QLX34_gp202	N/A	N/A	N/A	N/A	QLX37_gp122	N/A	QLX29_gp202	QLX38_gp043
G15	F360_gp019	7398	7643	-	hypothetical protein	clustering group_0419	accessory	OPT_SA02_01090	N/A	OPT_SX11_00035	N/A	N/A	N/A	N/A	N/A	N/A	F360_gp019	N/A	N/A	N/A	N/A	N/A	N/A	N/A	OZ71_gp019	N/A	P108_0140	N/A	N/A	N/A	N/A	X577_gp157	N/A	N/A	N/A	N/A
phiSA12	CF75_gp190	133923	134168	+	hypothetical protein	clustering group_0420	unique	N/A	N/A	N/A	N/A	N/A	N/A	N/A	N/A	N/A	N/A	N/A	N/A	N/A	N/A	N/A	N/A	N/A	N/A	N/A	N/A	N/A	N/A	CF75_gp190	N/A	N/A	N/A	N/A	N/A	N/A
812	ST812_211	138631	138876	+	hypothetical protein	clustering group_0421	accessory	N/A	N/A	N/A	N/A	ST812_211	N/A	N/A	N/A	N/A	N/A	N/A	N/A	N/A	N/A	N/A	F867_gp042	CPT_phageK_gp063	N/A	N/A	N/A	N/A	N/A	CF75_gp183	X600_gp013	N/A	N/A	N/A	N/A	N/A
OPT-SA02	OPT_SA02_00030	2176	2421	-	hypothetical protein	clustering group_0422	unique	OPT_SA02_00030	N/A	N/A	N/A	N/A	N/A	N/A	N/A	N/A	N/A	N/A	N/A	N/A	N/A	N/A	N/A	N/A	N/A	N/A	N/A	N/A	N/A	N/A	N/A	N/A	N/A	N/A	N/A	N/A
OPT-SC01	OPT_SC01_00990	136773	137018	+	hypothetical protein	clustering group_0423	unique	N/A	OPT_SC01_00990	N/A	N/A	N/A	N/A	N/A	N/A	N/A	N/A	N/A	N/A	N/A	N/A	N/A	N/A	N/A	N/A	N/A	N/A	N/A	N/A	N/A	N/A	N/A	N/A	N/A	N/A	N/A
SA5	QLX37_gp120	74406	74651	-	hypothetical protein	clustering group_0424	accessory	OPT_SA02_00165	N/A	OPT_SX11_00230	QLX31_gp205	N/A	QLX30_gp185	QLX21_gp062	QLX32_gp205	G1ORF194	F360_gp206	QLX43_gp078	QLX45_gp008	QLX46_gp128	QLX44_gp038	QLX23_gp124	N/A	N/A	OZ71_gp188	QLX33_gp205	P108_0108	QLX34_gp204	N/A	N/A	N/A	N/A	QLX37_gp120	X920_gp029	QLX29_gp204	QLX38_gp041
phiSA12	CF75_gp198	137030	137275	+	terminal repeat-encoded protein	clustering group_0425	unique	N/A	N/A	N/A	N/A	N/A	N/A	N/A	N/A	N/A	N/A	N/A	N/A	N/A	N/A	N/A	N/A	N/A	N/A	N/A	N/A	N/A	N/A	CF75_gp198	N/A	N/A	N/A	N/A	N/A	N/A
P4W	QLX34_gp169	124494	124736	+	hypothetical protein	clustering group_0426	accessory	OPT_SA02_00365	OPT_SC01_00820	OPT_SX11_00430	QLX31_gp170	ST812_173	QLX30_gp168	QLX21_gp097	QLX32_gp170	G1ORF182	F360_gp165	QLX43_gp110	QLX45_gp067	QLX46_gp097	QLX44_gp069	QLX23_gp089	F867_gp175	CPT_phageK_gp099	OZ71_gp161	QLX33_gp170	P108_0066	QLX34_gp169	AVU41_gp152	CF75_gp149	X600_gp047	X577_gp016	QLX37_gp153	N/A	QLX29_gp169	QLX38_gp075
OPT-SC01	OPT_SC01_00040	4052	4294	+	hypothetical protein	clustering group_0427	unique	N/A	OPT_SC01_00040	N/A	N/A	N/A	N/A	N/A	N/A	N/A	N/A	N/A	N/A	N/A	N/A	N/A	N/A	N/A	N/A	N/A	N/A	N/A	N/A	N/A	N/A	N/A	N/A	N/A	N/A	N/A
SA5	QLX37_gp106	69513	69752	-	hypothetical protein	clustering group_0428	accessory	N/A	N/A	N/A	QLX31_gp219&QLX31_gp007	ST812_007	QLX30_gp007&QLX30_gp199	QLX21_gp007&QLX21_gp048	QLX32_gp219&QLX32_gp007	G1ORF183	N/A	QLX43_gp066	QLX45_gp020	QLX46_gp143	QLX44_gp024	QLX23_gp138	N/A	CPT_phageK_gp047&CPT_phageK_gp007	OZ71_gp203	QLX33_gp007&QLX33_gp219	N/A	QLX34_gp218&QLX34_gp007	AVU41_gp200	N/A	N/A	N/A	QLX37_gp106	X920_gp017	QLX29_gp218&QLX29_gp007	QLX38_gp007
JD007	F867_gp056	87806	88045	-	hypothetical protein	clustering group_0429	unique	N/A	N/A	N/A	N/A	N/A	N/A	N/A	N/A	N/A	N/A	N/A	N/A	N/A	N/A	N/A	F867_gp056	N/A	N/A	N/A	N/A	N/A	N/A	N/A	N/A	N/A	N/A	N/A	N/A	N/A
OPT-SX11	OPT_SX11_01055	134974	135213	+	hypothetical protein	clustering group_0430	unique	N/A	N/A	OPT_SX11_01055	N/A	N/A	N/A	N/A	N/A	N/A	N/A	N/A	N/A	N/A	N/A	N/A	N/A	N/A	N/A	N/A	N/A	N/A	N/A	N/A	N/A	N/A	N/A	N/A	N/A	N/A
OPT-SA02	OPT_SA02_00075	6288	6527	-	hypothetical protein	clustering group_0431	unique	OPT_SA02_00075	N/A	N/A	N/A	N/A	N/A	N/A	N/A	N/A	N/A	N/A	N/A	N/A	N/A	N/A	N/A	N/A	N/A	N/A	N/A	N/A	N/A	N/A	N/A	N/A	N/A	N/A	N/A	N/A
OPT-SA02	OPT_SA02_00070	5937	6176	-	hypothetical protein	clustering group_0432	unique	OPT_SA02_00070	N/A	N/A	N/A	N/A	N/A	N/A	N/A	N/A	N/A	N/A	N/A	N/A	N/A	N/A	N/A	N/A	N/A	N/A	N/A	N/A	N/A	N/A	N/A	N/A	N/A	N/A	N/A	N/A
OPT-SX11	OPT_SX11_00215	15490	15729	-	hypothetical protein	clustering group_0433	unique	N/A	N/A	OPT_SX11_00215	N/A	N/A	N/A	N/A	N/A	N/A	N/A	N/A	N/A	N/A	N/A	N/A	N/A	N/A	N/A	N/A	N/A	N/A	N/A	N/A	N/A	N/A	N/A	N/A	N/A	N/A
OPT-SC01	OPT_SC01_00385	40127	40366	+	hypothetical protein	clustering group_0434	unique	N/A	OPT_SC01_00385	N/A	N/A	N/A	N/A	N/A	N/A	N/A	N/A	N/A	N/A	N/A	N/A	N/A	N/A	N/A	N/A	N/A	N/A	N/A	N/A	N/A	N/A	N/A	N/A	N/A	N/A	N/A
S25-3	X600_gp008	136217	136456	+	hypothetical protein	clustering group_0435	accessory	N/A	N/A	N/A	N/A	ST812_217	N/A	N/A	N/A	N/A	N/A	N/A	N/A	N/A	N/A	N/A	F867_gp047	N/A	N/A	N/A	N/A	N/A	N/A	CF75_gp189	X600_gp008	N/A	N/A	N/A	N/A	N/A
OPT-SX11	OPT_SX11_00140	10731	10970	-	hypothetical protein	clustering group_0436	unique	N/A	N/A	OPT_SX11_00140	N/A	N/A	N/A	N/A	N/A	N/A	N/A	N/A	N/A	N/A	N/A	N/A	N/A	N/A	N/A	N/A	N/A	N/A	N/A	N/A	N/A	N/A	N/A	N/A	N/A	N/A
S25-3	X600_gp197	4032	4271	+	hypothetical protein	clustering group_0437	unique	N/A	N/A	N/A	N/A	N/A	N/A	N/A	N/A	N/A	N/A	N/A	N/A	N/A	N/A	N/A	N/A	N/A	N/A	N/A	N/A	N/A	N/A	N/A	X600_gp197	N/A	N/A	N/A	N/A	N/A
phiIPLA-RODI	AVU41_gp180	128176	128415	+	hypothetical protein	clustering group_0438	unique	N/A	N/A	N/A	N/A	N/A	N/A	N/A	N/A	N/A	N/A	N/A	N/A	N/A	N/A	N/A	N/A	N/A	N/A	N/A	N/A	N/A	AVU41_gp180	N/A	N/A	N/A	N/A	N/A	N/A	N/A
K	CPT_phageK_gp077	129998	130234	+	hypothetical protein	clustering group_0439	accessory	OPT_SA02_00250	N/A	OPT_SX11_00315	N/A	ST812_197	N/A	N/A	N/A	N/A	F360_gp188	N/A	N/A	N/A	N/A	N/A	F867_gp027	CPT_phageK_gp077	N/A	N/A	P108_0090	N/A	N/A	CF75_gp170	X600_gp028	N/A	N/A	N/A	N/A	N/A
SA5	QLX37_gp096	65083	65319	-	hypothetical protein	clustering group_0440	accessory	OPT_SA02_00010	N/A	OPT_SX11_00075	QLX31_gp017&QLX31_gp229	ST812_017	QLX30_gp208&QLX30_gp016	QLX21_gp038&QLX21_gp017	QLX32_gp017&QLX32_gp229	N/A	F360_gp011	QLX43_gp058	QLX45_gp027	QLX46_gp153	QLX44_gp015	QLX23_gp149	F867_gp066	CPT_phageK_gp017&CPT_phageK_gp037	N/A	QLX33_gp017&QLX33_gp229	N/A	QLX34_gp228&QLX34_gp017	N/A	N/A	N/A	N/A	QLX37_gp096	N/A	QLX29_gp228&QLX29_gp017	QLX38_gp017
OPT-SC01	OPT_SC01_00735	113454	113690	+	hypothetical protein	clustering group_0441	unique	N/A	OPT_SC01_00735	N/A	N/A	N/A	N/A	N/A	N/A	N/A	N/A	N/A	N/A	N/A	N/A	N/A	N/A	N/A	N/A	N/A	N/A	N/A	N/A	N/A	N/A	N/A	N/A	N/A	N/A	N/A
MCE-2014	OZ71_gp018	11463	11699	-	hypothetical protein	clustering group_0442	unique	N/A	N/A	N/A	N/A	N/A	N/A	N/A	N/A	N/A	N/A	N/A	N/A	N/A	N/A	N/A	N/A	N/A	OZ71_gp018	N/A	N/A	N/A	N/A	N/A	N/A	N/A	N/A	N/A	N/A	N/A
S25-4	X577_gp165	9018	9254	+	hypothetical protein	clustering group_0443	accessory	N/A	N/A	N/A	N/A	N/A	N/A	N/A	N/A	N/A	N/A	N/A	N/A	N/A	N/A	N/A	N/A	N/A	N/A	N/A	N/A	N/A	N/A	N/A	X600_gp192	X577_gp165	N/A	N/A	N/A	N/A
OPT-SC01	OPT_SC01_00010	403	639	+	hypothetical protein	clustering group_0444	unique	N/A	OPT_SC01_00010	N/A	N/A	N/A	N/A	N/A	N/A	N/A	N/A	N/A	N/A	N/A	N/A	N/A	N/A	N/A	N/A	N/A	N/A	N/A	N/A	N/A	N/A	N/A	N/A	N/A	N/A	N/A
phiIPLA-RODI	AVU41_gp213	142033	142269	+	hypothetical protein	clustering group_0445	unique	N/A	N/A	N/A	N/A	N/A	N/A	N/A	N/A	N/A	N/A	N/A	N/A	N/A	N/A	N/A	N/A	N/A	N/A	N/A	N/A	N/A	AVU41_gp213	N/A	N/A	N/A	N/A	N/A	N/A	N/A
OPT-SA02	OPT_SA02_00345	26118	26351	-	hypothetical protein	clustering group_0446	unique	OPT_SA02_00345	N/A	N/A	N/A	N/A	N/A	N/A	N/A	N/A	N/A	N/A	N/A	N/A	N/A	N/A	N/A	N/A	N/A	N/A	N/A	N/A	N/A	N/A	N/A	N/A	N/A	N/A	N/A	N/A
OPT-SC01	OPT_SC01_00980	136071	136304	+	hypothetical protein	clustering group_0447	unique	N/A	OPT_SC01_00980	N/A	N/A	N/A	N/A	N/A	N/A	N/A	N/A	N/A	N/A	N/A	N/A	N/A	N/A	N/A	N/A	N/A	N/A	N/A	N/A	N/A	N/A	N/A	N/A	N/A	N/A	N/A
OPT-SC01	OPT_SC01_00995	137052	137285	+	hypothetical protein	clustering group_0448	unique	N/A	OPT_SC01_00995	N/A	N/A	N/A	N/A	N/A	N/A	N/A	N/A	N/A	N/A	N/A	N/A	N/A	N/A	N/A	N/A	N/A	N/A	N/A	N/A	N/A	N/A	N/A	N/A	N/A	N/A	N/A
Staph1N	QLX29_gp066	30756	30986	-	hypothetical protein	clustering group_0449	core	OPT_SA02_00870	OPT_SC01_00300	OPT_SX11_00925	QLX31_gp067	ST812_067	QLX30_gp064	QLX21_gp200	QLX32_gp067	G1ORF187	F360_gp066	QLX43_gp007	QLX45_gp174	QLX46_gp199	QLX44_gp182	QLX23_gp185	F867_gp113	CPT_phageK_gp201	OZ71_gp059	QLX33_gp066	P108_0182	QLX34_gp065	AVU41_gp051	CF75_gp046	X600_gp146	X577_gp116	QLX37_gp047	X920_gp138	QLX29_gp066	QLX38_gp185
K	CPT_phageK_gp074	131059	131289	+	hypothetical protein	clustering group_0450	accessory	N/A	N/A	N/A	N/A	ST812_200	N/A	N/A	N/A	N/A	N/A	N/A	N/A	N/A	N/A	N/A	F867_gp030	CPT_phageK_gp074	N/A	N/A	N/A	N/A	N/A	CF75_gp173	X600_gp025	N/A	N/A	N/A	N/A	N/A
OPT-SC01	OPT_SC01_00920	131327	131557	+	hypothetical protein	clustering group_0451	unique	N/A	OPT_SC01_00920	N/A	N/A	N/A	N/A	N/A	N/A	N/A	N/A	N/A	N/A	N/A	N/A	N/A	N/A	N/A	N/A	N/A	N/A	N/A	N/A	N/A	N/A	N/A	N/A	N/A	N/A	N/A
phiSA12	CF75_gp073	45323	45553	+	hypothetical protein	clustering group_0452	unique	N/A	N/A	N/A	N/A	N/A	N/A	N/A	N/A	N/A	N/A	N/A	N/A	N/A	N/A	N/A	N/A	N/A	N/A	N/A	N/A	N/A	N/A	CF75_gp073	N/A	N/A	N/A	N/A	N/A	N/A
IME-SA2	QLX44_gp078	111417	111647	+	hypothetical protein	clustering group_0453	unique	N/A	N/A	N/A	N/A	N/A	N/A	N/A	N/A	N/A	N/A	N/A	N/A	N/A	QLX44_gp078	N/A	N/A	N/A	N/A	N/A	N/A	N/A	N/A	N/A	N/A	N/A	N/A	N/A	N/A	N/A
OPT-SX11	OPT_SX11_00920	120418	120645	+	hypothetical protein	clustering group_0454	unique	N/A	N/A	OPT_SX11_00920	N/A	N/A	N/A	N/A	N/A	N/A	N/A	N/A	N/A	N/A	N/A	N/A	N/A	N/A	N/A	N/A	N/A	N/A	N/A	N/A	N/A	N/A	N/A	N/A	N/A	N/A
OPT-SX11	OPT_SX11_00505	41104	41331	-	hypothetical protein	clustering group_0455	unique	N/A	N/A	OPT_SX11_00505	N/A	N/A	N/A	N/A	N/A	N/A	N/A	N/A	N/A	N/A	N/A	N/A	N/A	N/A	N/A	N/A	N/A	N/A	N/A	N/A	N/A	N/A	N/A	N/A	N/A	N/A
MCE-2014	OZ71_gp032	18629	18856	-	hypothetical protein	clustering group_0456	accessory	N/A	N/A	N/A	N/A	N/A	N/A	N/A	N/A	N/A	N/A	N/A	N/A	N/A	N/A	N/A	N/A	N/A	OZ71_gp032	N/A	N/A	N/A	AVU41_gp024	N/A	N/A	X577_gp143	N/A	N/A	N/A	N/A
K	CPT_phageK_gp057	138409	138636	+	hypothetical protein	clustering group_0457	accessory	N/A	N/A	N/A	N/A	ST812_218	N/A	N/A	N/A	N/A	N/A	N/A	N/A	N/A	N/A	N/A	N/A	CPT_phageK_gp057	N/A	N/A	N/A	N/A	N/A	N/A	N/A	N/A	N/A	N/A	N/A	N/A
OPT-SC01	OPT_SC01_00305	29448	29675	-	hypothetical protein	clustering group_0458	unique	N/A	OPT_SC01_00305	N/A	N/A	N/A	N/A	N/A	N/A	N/A	N/A	N/A	N/A	N/A	N/A	N/A	N/A	N/A	N/A	N/A	N/A	N/A	N/A	N/A	N/A	N/A	N/A	N/A	N/A	N/A
SA5	QLX37_gp053	43178	43402	+	hypothetical protein	clustering group_0459	accessory	OPT_SA02_00900	N/A	OPT_SX11_00955	QLX31_gp061	ST812_061	QLX30_gp058	QLX21_gp206	QLX32_gp061	N/A	F360_gp060	N/A	N/A	N/A	N/A	N/A	F867_gp107	CPT_phageK_gp207	OZ71_gp053	QLX33_gp060	N/A	QLX34_gp059	AVU41_gp045	CF75_gp040	X600_gp152	X577_gp122	QLX37_gp053	X920_gp144	QLX29_gp060	QLX38_gp191
S25-3	X600_gp019	131084	131308	+	hypothetical protein	clustering group_0460	accessory	OPT_SA02_00205	N/A	OPT_SX11_00270	N/A	N/A	N/A	N/A	N/A	N/A	F360_gp198	N/A	N/A	N/A	N/A	N/A	F867_gp036	N/A	N/A	N/A	P108_0099	N/A	N/A	CF75_gp177	X600_gp019	N/A	N/A	N/A	N/A	N/A
OPT-SC01	OPT_SC01_00270	26238	26462	-	hypothetical protein	clustering group_0461	unique	N/A	OPT_SC01_00270	N/A	N/A	N/A	N/A	N/A	N/A	N/A	N/A	N/A	N/A	N/A	N/A	N/A	N/A	N/A	N/A	N/A	N/A	N/A	N/A	N/A	N/A	N/A	N/A	N/A	N/A	N/A
phiIPLA-RODI	AVU41_gp169	123032	123256	+	hypothetical protein	clustering group_0462	accessory	N/A	N/A	N/A	N/A	N/A	N/A	N/A	N/A	N/A	N/A	N/A	N/A	N/A	N/A	N/A	N/A	N/A	OZ71_gp180	N/A	N/A	N/A	AVU41_gp169	N/A	N/A	N/A	N/A	N/A	N/A	N/A
OPT-SC01	OPT_SC01_00960	134723	134947	+	hypothetical protein	clustering group_0463	unique	N/A	OPT_SC01_00960	N/A	N/A	N/A	N/A	N/A	N/A	N/A	N/A	N/A	N/A	N/A	N/A	N/A	N/A	N/A	N/A	N/A	N/A	N/A	N/A	N/A	N/A	N/A	N/A	N/A	N/A	N/A
MCE-2014	OZ71_gp195	138245	138469	+	hypothetical protein	clustering group_0464	unique	N/A	N/A	N/A	N/A	N/A	N/A	N/A	N/A	N/A	N/A	N/A	N/A	N/A	N/A	N/A	N/A	N/A	OZ71_gp195	N/A	N/A	N/A	N/A	N/A	N/A	N/A	N/A	N/A	N/A	N/A
Staph1N	QLX29_gp021	8117	8338	+	TreU	clustering group_0465	accessory	N/A	N/A	N/A	N/A	ST812_021	QLX30_gp212&QLX30_gp020	QLX21_gp034&QLX21_gp021	N/A	N/A	N/A	N/A	N/A	N/A	N/A	N/A	N/A	CPT_phageK_gp033&CPT_phageK_gp021	N/A	N/A	N/A	N/A	N/A	N/A	N/A	N/A	N/A	N/A	QLX29_gp021&QLX29_gp232	N/A
P108	P108_0130	85965	86186	+	hypothetical protein	clustering group_0466	accessory	OPT_SA02_00025	N/A	OPT_SX11_00090	N/A	N/A	N/A	N/A	N/A	N/A	F360_gp008	N/A	N/A	N/A	N/A	N/A	F867_gp062	N/A	OZ71_gp008	N/A	P108_0130	N/A	AVU41_gp211	N/A	X600_gp195	X577_gp168	N/A	N/A	N/A	N/A
phiIPLA-RODI	AVU41_gp004	1093	1314	+	TreU	clustering group_0467	accessory	N/A	N/A	N/A	N/A	N/A	N/A	N/A	N/A	N/A	N/A	N/A	N/A	N/A	N/A	N/A	N/A	N/A	N/A	N/A	N/A	N/A	AVU41_gp004	N/A	N/A	X577_gp160	N/A	N/A	N/A	N/A
OPT-SC01	OPT_SC01_00080	7676	7897	+	hypothetical protein	clustering group_0468	unique	N/A	OPT_SC01_00080	N/A	N/A	N/A	N/A	N/A	N/A	N/A	N/A	N/A	N/A	N/A	N/A	N/A	N/A	N/A	N/A	N/A	N/A	N/A	N/A	N/A	N/A	N/A	N/A	N/A	N/A	N/A
MSA6	QLX33_gp154	115887	116108	+	TmpH	clustering group_0469	unique	N/A	N/A	N/A	N/A	N/A	N/A	N/A	N/A	N/A	N/A	N/A	N/A	N/A	N/A	N/A	N/A	N/A	N/A	QLX33_gp154	N/A	N/A	N/A	N/A	N/A	N/A	N/A	N/A	N/A	N/A
IME-SA119	QLX46_gp135	46083	46304	-	hypothetical protein	clustering group_0470	unique	N/A	N/A	N/A	N/A	N/A	N/A	N/A	N/A	N/A	N/A	N/A	N/A	QLX46_gp135	N/A	N/A	N/A	N/A	N/A	N/A	N/A	N/A	N/A	N/A	N/A	N/A	N/A	N/A	N/A	N/A
Sb-1	X920_gp128	31734	31955	-	ribosome associated inhibitor A; zinc finger domain	clustering group_0471	core	OPT_SA02_00805	OPT_SC01_00350	OPT_SX11_00870	QLX31_gp077	ST812_078	QLX30_gp074	QLX21_gp190	QLX32_gp077	G1ORF200	F360_gp074	QLX43_gp209	QLX45_gp163	QLX46_gp010	QLX44_gp171	QLX23_gp174	F867_gp168	CPT_phageK_gp191	OZ71_gp068	QLX33_gp076	P108_0192	QLX34_gp075	AVU41_gp060	CF75_gp055	X600_gp137	X577_gp107	QLX37_gp038	X920_gp128	QLX29_gp076	QLX38_gp174
Sb-1	X920_gp137	23983	24204	-	hypothetical protein	clustering group_0472	unique	N/A	N/A	N/A	N/A	N/A	N/A	N/A	N/A	N/A	N/A	N/A	N/A	N/A	N/A	N/A	N/A	N/A	N/A	N/A	N/A	N/A	N/A	N/A	N/A	N/A	N/A	X920_gp137	N/A	N/A
OPT-SX11	OPT_SX11_00200	14789	15007	-	hypothetical protein	clustering group_0473	unique	N/A	N/A	OPT_SX11_00200	N/A	N/A	N/A	N/A	N/A	N/A	N/A	N/A	N/A	N/A	N/A	N/A	N/A	N/A	N/A	N/A	N/A	N/A	N/A	N/A	N/A	N/A	N/A	N/A	N/A	N/A
K	CPT_phageK_gp232	15132	15350	-	hypothetical protein	clustering group_0474	accessory	OPT_SA02_01020	N/A	OPT_SX11_01075	QLX31_gp036	ST812_035	QLX30_gp033	QLX21_gp231	QLX32_gp036	G1ORF201	F360_gp034	QLX43_gp040	QLX45_gp203	QLX46_gp170	QLX44_gp211	QLX23_gp214	F867_gp083	CPT_phageK_gp232	OZ71_gp029	QLX33_gp035	P108_0153	QLX34_gp034	AVU41_gp020	CF75_gp016	X600_gp176	X577_gp146	QLX37_gp078	X920_gp168	QLX29_gp035	QLX38_gp216
OPT-SC01	OPT_SC01_00150	15978	16196	-	hypothetical protein	clustering group_0475	unique	N/A	OPT_SC01_00150	N/A	N/A	N/A	N/A	N/A	N/A	N/A	N/A	N/A	N/A	N/A	N/A	N/A	N/A	N/A	N/A	N/A	N/A	N/A	N/A	N/A	N/A	N/A	N/A	N/A	N/A	N/A
phiIPLA-RODI	AVU41_gp084	50568	50783	+	hypothetical protein	clustering group_0476	core	OPT_SA02_00700	OPT_SC01_00470	OPT_SX11_00765	QLX31_gp100	ST812_102	QLX30_gp098	QLX21_gp166	QLX32_gp100	G1ORF202	F360_gp098	QLX43_gp184	QLX45_gp138	QLX46_gp026	QLX44_gp144	QLX23_gp018	F867_gp143	CPT_phageK_gp167	OZ71_gp093	QLX33_gp101	P108_0217	QLX34_gp099	AVU41_gp084	CF75_gp078	X600_gp115	X577_gp084	QLX37_gp013	X920_gp104	QLX29_gp100	QLX38_gp148
S25-3	X600_gp002	139406	139615	+	hypothetical protein	clustering group_0477	accessory	N/A	N/A	N/A	N/A	N/A	N/A	N/A	N/A	N/A	N/A	N/A	N/A	N/A	N/A	N/A	N/A	N/A	N/A	N/A	N/A	N/A	N/A	N/A	X600_gp002	X577_gp184	N/A	N/A	N/A	N/A
SA5	QLX37_gp037	31479	31688	+	hypothetical protein	clustering group_0478	accessory	N/A	N/A	N/A	QLX31_gp078	ST812_079	QLX30_gp075	QLX21_gp189	QLX32_gp078	G1ORF207	N/A	QLX43_gp208	QLX45_gp162	QLX46_gp009	QLX44_gp170	QLX23_gp173	F867_gp001	CPT_phageK_gp190	OZ71_gp069	QLX33_gp077	N/A	QLX34_gp076	N/A	CF75_gp056	X600_gp136	X577_gp106	QLX37_gp037	X920_gp127	QLX29_gp077	QLX38_gp173
OPT-SX11	OPT_SX11_00865	113492	113701	+	hypothetical protein	clustering group_0479	unique	N/A	N/A	OPT_SX11_00865	N/A	N/A	N/A	N/A	N/A	N/A	N/A	N/A	N/A	N/A	N/A	N/A	N/A	N/A	N/A	N/A	N/A	N/A	N/A	N/A	N/A	N/A	N/A	N/A	N/A	N/A
MSA6	QLX33_gp209	138922	139131	+	hypothetical protein	clustering group_0480	accessory	N/A	N/A	N/A	QLX31_gp209	N/A	QLX30_gp189	QLX21_gp058	QLX32_gp209	N/A	N/A	QLX43_gp074	QLX45_gp012	QLX46_gp132	QLX44_gp034	QLX23_gp128	N/A	N/A	N/A	QLX33_gp209	N/A	QLX34_gp208	N/A	N/A	N/A	N/A	QLX37_gp116	X920_gp025	QLX29_gp208	QLX38_gp037
OPT-SC01	OPT_SC01_00360	37731	37940	-	hypothetical protein	clustering group_0481	unique	N/A	OPT_SC01_00360	N/A	N/A	N/A	N/A	N/A	N/A	N/A	N/A	N/A	N/A	N/A	N/A	N/A	N/A	N/A	N/A	N/A	N/A	N/A	N/A	N/A	N/A	N/A	N/A	N/A	N/A	N/A
phiIPLA-RODI	AVU41_gp190	132167	132376	+	hypothetical protein	clustering group_0482	unique	N/A	N/A	N/A	N/A	N/A	N/A	N/A	N/A	N/A	N/A	N/A	N/A	N/A	N/A	N/A	N/A	N/A	N/A	N/A	N/A	N/A	AVU41_gp190	N/A	N/A	N/A	N/A	N/A	N/A	N/A
IME-SA119	QLX46_gp145	42564	42773	+	hypothetical protein	clustering group_0483	unique	N/A	N/A	N/A	N/A	N/A	N/A	N/A	N/A	N/A	N/A	N/A	N/A	QLX46_gp145	N/A	N/A	N/A	N/A	N/A	N/A	N/A	N/A	N/A	N/A	N/A	N/A	N/A	N/A	N/A	N/A
IME-SA2	QLX44_gp160	36755	36961	+	hypothetical protein	clustering group_0484	unique	N/A	N/A	N/A	N/A	N/A	N/A	N/A	N/A	N/A	N/A	N/A	N/A	N/A	QLX44_gp160	N/A	N/A	N/A	N/A	N/A	N/A	N/A	N/A	N/A	N/A	N/A	N/A	N/A	N/A	N/A
P108	P108_0097	70351	70554	+	hypothetical protein	clustering group_0485	accessory	OPT_SA02_00215	N/A	OPT_SX11_00280	N/A	N/A	N/A	N/A	N/A	N/A	F360_gp196	N/A	N/A	N/A	N/A	N/A	N/A	N/A	N/A	N/A	P108_0097	N/A	N/A	N/A	N/A	N/A	N/A	N/A	N/A	N/A
G1	G1ORF211	88795	88995	+	ORF211	clustering group_0486	accessory	OPT_SA02_00200	N/A	OPT_SX11_00265	QLX31_gp198	ST812_206	N/A	QLX21_gp069	QLX32_gp198	G1ORF211	F360_gp199	QLX43_gp085	QLX45_gp001	QLX46_gp121	QLX44_gp045	QLX23_gp117	F867_gp037	CPT_phageK_gp068	OZ71_gp181	QLX33_gp198	P108_0100	QLX34_gp197	AVU41_gp170	CF75_gp178	X600_gp018	N/A	QLX37_gp126	X920_gp035	QLX29_gp197	QLX38_gp048
phiSA12	CF75_gp185	132357	132554	+	hypothetical protein	clustering group_0487	accessory	N/A	N/A	N/A	N/A	N/A	N/A	N/A	N/A	N/A	N/A	N/A	N/A	N/A	N/A	N/A	F867_gp044	N/A	N/A	N/A	N/A	N/A	N/A	CF75_gp185	X600_gp011	N/A	N/A	N/A	N/A	N/A
IME-SA1	QLX43_gp067	115478	115675	+	hypothetical protein	clustering group_0488	accessory	N/A	N/A	N/A	N/A	N/A	N/A	N/A	N/A	N/A	N/A	QLX43_gp067	QLX45_gp019	N/A	N/A	N/A	N/A	N/A	N/A	N/A	N/A	N/A	N/A	N/A	N/A	N/A	N/A	N/A	N/A	N/A
S25-4	X577_gp004	130173	130367	+	hypothetical protein	clustering group_0489	accessory	N/A	N/A	N/A	N/A	ST812_219	N/A	N/A	N/A	N/A	N/A	N/A	N/A	N/A	N/A	N/A	F867_gp049	CPT_phageK_gp056	N/A	N/A	N/A	N/A	N/A	N/A	X600_gp006	X577_gp004	N/A	N/A	N/A	N/A
OPT-SA02	OPT_SA02_01015	133195	133389	+	hypothetical protein	clustering group_0490	unique	OPT_SA02_01015	N/A	N/A	N/A	N/A	N/A	N/A	N/A	N/A	N/A	N/A	N/A	N/A	N/A	N/A	N/A	N/A	N/A	N/A	N/A	N/A	N/A	N/A	N/A	N/A	N/A	N/A	N/A	N/A
G1	G1ORF215	17416	17610	+	ORF215	clustering group_0491	accessory	N/A	N/A	N/A	QLX31_gp106	ST812_108	QLX30_gp104	QLX21_gp161	QLX32_gp106	G1ORF215	N/A	N/A	N/A	N/A	N/A	QLX23_gp023	N/A	CPT_phageK_gp162	N/A	QLX33_gp106	N/A	QLX34_gp105	AVU41_gp090	N/A	X600_gp110	X577_gp079	QLX37_gp008	X920_gp099	QLX29_gp105	QLX38_gp143
G1	G1ORF216	87655	87849	-	ORF216	clustering group_0492	unique	N/A	N/A	N/A	N/A	N/A	N/A	N/A	N/A	G1ORF216	N/A	N/A	N/A	N/A	N/A	N/A	N/A	N/A	N/A	N/A	N/A	N/A	N/A	N/A	N/A	N/A	N/A	N/A	N/A	N/A
OPT-SA02	OPT_SA02_00675	89137	89331	-	hypothetical protein	clustering group_0493	unique	OPT_SA02_00675	N/A	N/A	N/A	N/A	N/A	N/A	N/A	N/A	N/A	N/A	N/A	N/A	N/A	N/A	N/A	N/A	N/A	N/A	N/A	N/A	N/A	N/A	N/A	N/A	N/A	N/A	N/A	N/A
OPT-SC01	OPT_SC01_00155	16197	16391	-	hypothetical protein	clustering group_0494	unique	N/A	OPT_SC01_00155	N/A	N/A	N/A	N/A	N/A	N/A	N/A	N/A	N/A	N/A	N/A	N/A	N/A	N/A	N/A	N/A	N/A	N/A	N/A	N/A	N/A	N/A	N/A	N/A	N/A	N/A	N/A
OPT-SC01	OPT_SC01_00110	11630	11824	-	hypothetical protein	clustering group_0495	unique	N/A	OPT_SC01_00110	N/A	N/A	N/A	N/A	N/A	N/A	N/A	N/A	N/A	N/A	N/A	N/A	N/A	N/A	N/A	N/A	N/A	N/A	N/A	N/A	N/A	N/A	N/A	N/A	N/A	N/A	N/A
OPT-SC01	OPT_SC01_01000	137312	137506	+	hypothetical protein	clustering group_0496	unique	N/A	OPT_SC01_01000	N/A	N/A	N/A	N/A	N/A	N/A	N/A	N/A	N/A	N/A	N/A	N/A	N/A	N/A	N/A	N/A	N/A	N/A	N/A	N/A	N/A	N/A	N/A	N/A	N/A	N/A	N/A
OPT-SC01	OPT_SC01_00495	60871	61065	+	hypothetical protein	clustering group_0497	unique	N/A	OPT_SC01_00495	N/A	N/A	N/A	N/A	N/A	N/A	N/A	N/A	N/A	N/A	N/A	N/A	N/A	N/A	N/A	N/A	N/A	N/A	N/A	N/A	N/A	N/A	N/A	N/A	N/A	N/A	N/A
phiIPLA-RODI	AVU41_gp177	127270	127464	+	hypothetical protein	clustering group_0498	unique	N/A	N/A	N/A	N/A	N/A	N/A	N/A	N/A	N/A	N/A	N/A	N/A	N/A	N/A	N/A	N/A	N/A	N/A	N/A	N/A	N/A	AVU41_gp177	N/A	N/A	N/A	N/A	N/A	N/A	N/A
A5W	QLX21_gp043	141718	141909	+	TreL	clustering group_0499	accessory	OPT_SA02_00045	N/A	OPT_SX11_00110	QLX31_gp012&QLX31_gp224	ST812_012	QLX30_gp204&QLX30_gp012	QLX21_gp043&QLX21_gp012	QLX32_gp224&QLX32_gp012	G1ORF221	F360_gp004	QLX43_gp061	QLX45_gp024	QLX46_gp149	QLX44_gp019	QLX23_gp143	N/A	CPT_phageK_gp012&CPT_phageK_gp042	OZ71_gp004	QLX33_gp224&QLX33_gp012	P108_0128	QLX34_gp012&QLX34_gp223	AVU41_gp205	CF75_gp204	N/A	X577_gp173	QLX37_gp100	N/A	QLX29_gp012&QLX29_gp223	QLX38_gp012
A5W	QLX21_gp025	9308	9499	-	MbpT	clustering group_0500	accessory	OPT_SA02_01070	N/A	OPT_SX11_00015	QLX31_gp026	ST812_025	QLX30_gp023	QLX21_gp025	QLX32_gp026	G1ORF224	F360_gp023	N/A	QLX45_gp035	N/A	N/A	QLX23_gp158	F867_gp075	N/A	N/A	QLX33_gp025	P108_0144	QLX34_gp024	AVU41_gp010	CF75_gp007	X600_gp184	X577_gp155	QLX37_gp088	X920_gp007	QLX29_gp025	QLX38_gp025
ISP	QLX23_gp187	126368	126559	-	hypothetical protein	clustering group_0501	accessory	OPT_SA02_00880	N/A	OPT_SX11_00935	QLX31_gp065	ST812_065	QLX30_gp062	QLX21_gp202	QLX32_gp065	G1ORF222	F360_gp064	QLX43_gp005	QLX45_gp176	QLX46_gp197	QLX44_gp184	QLX23_gp187	F867_gp111	CPT_phageK_gp203	OZ71_gp057	QLX33_gp064	P108_0180	QLX34_gp063	AVU41_gp049	CF75_gp044	X600_gp148	X577_gp118	QLX37_gp049	X920_gp140	QLX29_gp064	QLX38_gp187
Staph1N	QLX29_gp177	124604	124795	+	MbpK	clustering group_0502	accessory	OPT_SA02_00320	N/A	OPT_SX11_00385	QLX31_gp178	ST812_180	QLX30_gp176	QLX21_gp089	QLX32_gp178	G1ORF219	F360_gp173	QLX43_gp102	QLX45_gp059	QLX46_gp105	QLX44_gp061	QLX23_gp096	F867_gp012	CPT_phageK_gp092	OZ71_gp170	QLX33_gp178	P108_0075	QLX34_gp177	AVU41_gp161	CF75_gp158	X600_gp038	X577_gp007	QLX37_gp146	N/A	QLX29_gp177	QLX38_gp067
OPT-SC01	OPT_SC01_00290	28370	28561	-	hypothetical protein	clustering group_0503	unique	N/A	OPT_SC01_00290	N/A	N/A	N/A	N/A	N/A	N/A	N/A	N/A	N/A	N/A	N/A	N/A	N/A	N/A	N/A	N/A	N/A	N/A	N/A	N/A	N/A	N/A	N/A	N/A	N/A	N/A	N/A
P108	P108_0163	99916	100107	-	membrane protein	clustering group_0504	unique	N/A	N/A	N/A	N/A	N/A	N/A	N/A	N/A	N/A	N/A	N/A	N/A	N/A	N/A	N/A	N/A	N/A	N/A	N/A	P108_0163	N/A	N/A	N/A	N/A	N/A	N/A	N/A	N/A	N/A
Staph1N	QLX29_gp052	22716	22904	-	hypothetical protein	clustering group_0505	core	OPT_SA02_00935	OPT_SC01_00235	OPT_SX11_00990	QLX31_gp053	ST812_053	QLX30_gp050	QLX21_gp214	QLX32_gp053	G1ORF228	F360_gp051	QLX43_gp024	QLX45_gp187	QLX46_gp186	QLX44_gp195	QLX23_gp197	F867_gp099	CPT_phageK_gp215	OZ71_gp045	QLX33_gp052	P108_0169	QLX34_gp051	AVU41_gp037	CF75_gp032	X600_gp160	X577_gp130	QLX37_gp061	X920_gp152	QLX29_gp052	QLX38_gp199
Team1	QLX38_gp035	139986	140174	+	hypothetical protein	clustering group_0506	accessory	OPT_SA02_00125	N/A	OPT_SX11_00190	QLX31_gp211	N/A	QLX30_gp191	QLX21_gp056	QLX32_gp211	G1ORF225	F360_gp214	QLX43_gp072	QLX45_gp014	QLX46_gp134	QLX44_gp032	QLX23_gp130	N/A	N/A	N/A	QLX33_gp211	N/A	QLX34_gp210	N/A	N/A	N/A	N/A	QLX37_gp114	X920_gp023	QLX29_gp210	QLX38_gp035
S25-3	X600_gp190	7292	7480	+	hypothetical protein	clustering group_0507	accessory	N/A	N/A	N/A	N/A	N/A	N/A	N/A	N/A	N/A	N/A	N/A	N/A	N/A	N/A	N/A	N/A	N/A	N/A	N/A	N/A	N/A	N/A	N/A	X600_gp190	X577_gp163	N/A	N/A	N/A	N/A
ISP	QLX23_gp153	103667	103855	+	hypothetical protein	clustering group_0508	accessory	OPT_SA02_01105	N/A	OPT_SX11_00050	QLX31_gp233&QLX31_gp021	N/A	N/A	N/A	QLX32_gp021&QLX32_gp233	G1ORF226	F360_gp016	QLX43_gp055	QLX45_gp030	QLX46_gp156	QLX44_gp012	QLX23_gp153	N/A	N/A	N/A	QLX33_gp232&QLX33_gp020	P108_0137	QLX34_gp232&QLX34_gp021	N/A	CF75_gp004	X600_gp187	N/A	QLX37_gp092	X920_gp002	N/A	QLX38_gp020
S25-4	X577_gp182	1364	1552	+	nuclease	clustering group_0509	accessory	N/A	N/A	N/A	N/A	N/A	N/A	N/A	N/A	N/A	N/A	N/A	N/A	N/A	N/A	N/A	N/A	N/A	N/A	N/A	N/A	N/A	N/A	N/A	X600_gp206	X577_gp182	N/A	N/A	N/A	N/A
A5W	QLX21_gp053	137885	138073	+	TreB	clustering group_0510	accessory	N/A	N/A	N/A	QLX31_gp214&QLX31_gp002	ST812_002	QLX30_gp002&QLX30_gp194	QLX21_gp053&QLX21_gp002	QLX32_gp214&QLX32_gp002	G1ORF231	N/A	N/A	N/A	N/A	N/A	QLX23_gp133	N/A	CPT_phageK_gp052&CPT_phageK_gp002	N/A	QLX33_gp214&QLX33_gp002	N/A	QLX34_gp213&QLX34_gp002	N/A	N/A	N/A	N/A	QLX37_gp111	N/A	QLX29_gp002&QLX29_gp213	QLX38_gp002
MCE-2014	OZ71_gp176	129784	129972	+	hypothetical protein	clustering group_0511	accessory	N/A	OPT_SC01_00900	N/A	N/A	N/A	N/A	N/A	N/A	N/A	N/A	N/A	N/A	N/A	N/A	N/A	N/A	N/A	OZ71_gp176	N/A	N/A	N/A	N/A	N/A	N/A	N/A	N/A	N/A	N/A	N/A
MCE-2014	OZ71_gp196	139106	139294	+	hypothetical protein	clustering group_0512	unique	N/A	N/A	N/A	N/A	N/A	N/A	N/A	N/A	N/A	N/A	N/A	N/A	N/A	N/A	N/A	N/A	N/A	OZ71_gp196	N/A	N/A	N/A	N/A	N/A	N/A	N/A	N/A	N/A	N/A	N/A
A3R	QLX30_gp073	36945	37130	-	UphA	clustering group_0513	core	OPT_SA02_00825	OPT_SC01_00340	OPT_SX11_00890	QLX31_gp076	ST812_076	QLX30_gp073	QLX21_gp191	QLX32_gp076	G1ORF233	F360_gp073	QLX43_gp017	QLX45_gp164	QLX46_gp209	QLX44_gp172	QLX23_gp175	F867_gp121	CPT_phageK_gp192	OZ71_gp067	QLX33_gp075	P108_0191	QLX34_gp074	AVU41_gp059	CF75_gp053	X600_gp138	X577_gp108	QLX37_gp039	X920_gp129	QLX29_gp075	QLX38_gp175
P108	P108_0009	10564	10749	+	hypothetical protein	clustering group_0514	unique	N/A	N/A	N/A	N/A	N/A	N/A	N/A	N/A	N/A	N/A	N/A	N/A	N/A	N/A	N/A	N/A	N/A	N/A	N/A	P108_0009	N/A	N/A	N/A	N/A	N/A	N/A	N/A	N/A	N/A
phiSA12	CF75_gp193	135530	135715	+	terminal repeat-encoded protein	clustering group_0515	accessory	OPT_SA02_00105	N/A	OPT_SX11_00170	N/A	N/A	N/A	N/A	N/A	N/A	N/A	N/A	N/A	N/A	N/A	N/A	N/A	N/A	OZ71_gp198	N/A	P108_0116	N/A	N/A	CF75_gp193	N/A	N/A	N/A	N/A	N/A	N/A
OPT-SC01	OPT_SC01_00890	129357	129542	+	hypothetical protein	clustering group_0516	unique	N/A	OPT_SC01_00890	N/A	N/A	N/A	N/A	N/A	N/A	N/A	N/A	N/A	N/A	N/A	N/A	N/A	N/A	N/A	N/A	N/A	N/A	N/A	N/A	N/A	N/A	N/A	N/A	N/A	N/A	N/A
JD007	F867_gp172	88757	88942	-	TreB	clustering group_0517	unique	N/A	N/A	N/A	N/A	N/A	N/A	N/A	N/A	N/A	N/A	N/A	N/A	N/A	N/A	N/A	F867_gp172	N/A	N/A	N/A	N/A	N/A	N/A	N/A	N/A	N/A	N/A	N/A	N/A	N/A
phiIPLA-RODI	AVU41_gp193	133647	133832	+	TreB	clustering group_0518	unique	N/A	N/A	N/A	N/A	N/A	N/A	N/A	N/A	N/A	N/A	N/A	N/A	N/A	N/A	N/A	N/A	N/A	N/A	N/A	N/A	N/A	AVU41_gp193	N/A	N/A	N/A	N/A	N/A	N/A	N/A
P4W	QLX34_gp085	44484	44666	+	hypothetical protein	clustering group_0519	accessory	N/A	N/A	N/A	QLX31_gp086	ST812_088	QLX30_gp084	QLX21_gp180	QLX32_gp086	G1ORF235	F360_gp084	QLX43_gp198	QLX45_gp152	QLX46_gp012	QLX44_gp158	QLX23_gp003	F867_gp129	CPT_phageK_gp181	OZ71_gp079	QLX33_gp087	P108_0202	QLX34_gp085	N/A	CF75_gp064	N/A	N/A	QLX37_gp028	X920_gp118	QLX29_gp086	QLX38_gp162
A3R	QLX30_gp210	140144	140326	+	TreS	clustering group_0520	accessory	OPT_SA02_01115	N/A	OPT_SX11_00060	QLX31_gp019&QLX31_gp231	ST812_019	QLX30_gp210&QLX30_gp018	QLX21_gp036&QLX21_gp019	QLX32_gp019&QLX32_gp231	G1ORF234	F360_gp014	N/A	N/A	N/A	N/A	QLX23_gp151	F867_gp069	CPT_phageK_gp035&CPT_phageK_gp019	N/A	N/A	P108_0135	QLX34_gp230&QLX34_gp019	N/A	CF75_gp002	N/A	N/A	QLX37_gp094	N/A	QLX29_gp019&QLX29_gp230	N/A
OPT-SC01	OPT_SC01_00070	7149	7331	+	hypothetical protein	clustering group_0521	unique	N/A	OPT_SC01_00070	N/A	N/A	N/A	N/A	N/A	N/A	N/A	N/A	N/A	N/A	N/A	N/A	N/A	N/A	N/A	N/A	N/A	N/A	N/A	N/A	N/A	N/A	N/A	N/A	N/A	N/A	N/A
OPT-SC01	OPT_SC01_00865	127660	127842	+	hypothetical protein	clustering group_0522	unique	N/A	OPT_SC01_00865	N/A	N/A	N/A	N/A	N/A	N/A	N/A	N/A	N/A	N/A	N/A	N/A	N/A	N/A	N/A	N/A	N/A	N/A	N/A	N/A	N/A	N/A	N/A	N/A	N/A	N/A	N/A
OPT-SC01	OPT_SC01_00985	136575	136757	+	hypothetical protein	clustering group_0523	unique	N/A	OPT_SC01_00985	N/A	N/A	N/A	N/A	N/A	N/A	N/A	N/A	N/A	N/A	N/A	N/A	N/A	N/A	N/A	N/A	N/A	N/A	N/A	N/A	N/A	N/A	N/A	N/A	N/A	N/A	N/A
P108	P108_0082	65145	65324	+	hypothetical protein	clustering group_0524	accessory	OPT_SA02_00285	N/A	OPT_SX11_00350	N/A	N/A	N/A	N/A	N/A	N/A	F360_gp180	N/A	N/A	N/A	N/A	N/A	N/A	N/A	N/A	N/A	P108_0082	N/A	AVU41_gp167	N/A	N/A	N/A	N/A	N/A	N/A	N/A
Fi200W	QLX32_gp185	130057	130236	+	hypothetical protein	clustering group_0525	accessory	N/A	N/A	N/A	QLX31_gp185	ST812_187	N/A	QLX21_gp082	QLX32_gp185	G1ORF237	N/A	QLX43_gp095	QLX45_gp052	QLX46_gp112	QLX44_gp054	QLX23_gp103	F867_gp019	CPT_phageK_gp085	N/A	QLX33_gp185	N/A	QLX34_gp184	N/A	CF75_gp165	X600_gp031	N/A	QLX37_gp139	N/A	QLX29_gp184	QLX38_gp060
OPT-SX11	OPT_SX11_00300	22575	22754	-	hypothetical protein	clustering group_0526	unique	N/A	N/A	OPT_SX11_00300	N/A	N/A	N/A	N/A	N/A	N/A	N/A	N/A	N/A	N/A	N/A	N/A	N/A	N/A	N/A	N/A	N/A	N/A	N/A	N/A	N/A	N/A	N/A	N/A	N/A	N/A
Staph1N	QLX29_gp172	123126	123302	+	Sci	clustering group_0527	accessory	OPT_SA02_00355	OPT_SC01_00830	OPT_SX11_00420	QLX31_gp173	ST812_175	QLX30_gp171	QLX21_gp094	QLX32_gp173	G1ORF240	F360_gp167	QLX43_gp107	QLX45_gp064	QLX46_gp100	QLX44_gp066	QLX23_gp091	F867_gp173	CPT_phageK_gp097	OZ71_gp163	QLX33_gp173	P108_0068	QLX34_gp172	AVU41_gp154	CF75_gp151	X600_gp045	X577_gp014	QLX37_gp150	N/A	QLX29_gp172	QLX38_gp072
IME-SA118	QLX45_gp061	133245	133421	+	hypothetical protein	clustering group_0528	accessory	N/A	N/A	OPT_SX11_00395	QLX31_gp176	ST812_178	QLX30_gp174	QLX21_gp091	QLX32_gp176	G1ORF241	N/A	QLX43_gp104	QLX45_gp061	QLX46_gp103	QLX44_gp063	QLX23_gp094	F867_gp010	CPT_phageK_gp094	N/A	QLX33_gp176	N/A	QLX34_gp175	N/A	N/A	X600_gp040	X577_gp009	QLX37_gp148	N/A	QLX29_gp175	QLX38_gp069
phiSA12	CF75_gp156	120038	120214	+	hypothetical protein	clustering group_0529	unique	N/A	N/A	N/A	N/A	N/A	N/A	N/A	N/A	N/A	N/A	N/A	N/A	N/A	N/A	N/A	N/A	N/A	N/A	N/A	N/A	N/A	N/A	CF75_gp156	N/A	N/A	N/A	N/A	N/A	N/A
OPT-SC01	OPT_SC01_00855	126199	126375	+	hypothetical protein	clustering group_0530	unique	N/A	OPT_SC01_00855	N/A	N/A	N/A	N/A	N/A	N/A	N/A	N/A	N/A	N/A	N/A	N/A	N/A	N/A	N/A	N/A	N/A	N/A	N/A	N/A	N/A	N/A	N/A	N/A	N/A	N/A	N/A
MCE-2014	OZ71_gp178	131026	131202	-	hypothetical protein	clustering group_0531	unique	N/A	N/A	N/A	N/A	N/A	N/A	N/A	N/A	N/A	N/A	N/A	N/A	N/A	N/A	N/A	N/A	N/A	OZ71_gp178	N/A	N/A	N/A	N/A	N/A	N/A	N/A	N/A	N/A	N/A	N/A
IME-SA119	QLX46_gp136	45941	46117	-	hypothetical protein	clustering group_0532	unique	N/A	N/A	N/A	N/A	N/A	N/A	N/A	N/A	N/A	N/A	N/A	N/A	QLX46_gp136	N/A	N/A	N/A	N/A	N/A	N/A	N/A	N/A	N/A	N/A	N/A	N/A	N/A	N/A	N/A	N/A
SA5	QLX37_gp057	45493	45666	+	hypothetical protein	clustering group_0533	accessory	N/A	N/A	N/A	QLX31_gp057	ST812_057	QLX30_gp054	QLX21_gp210	QLX32_gp057	N/A	F360_gp055	QLX43_gp020	QLX45_gp183	QLX46_gp190	QLX44_gp191	N/A	F867_gp103	CPT_phageK_gp211	OZ71_gp049	QLX33_gp056	P108_0173	QLX34_gp055	AVU41_gp041	CF75_gp036	X600_gp156	X577_gp126	QLX37_gp057	X920_gp148	QLX29_gp056	QLX38_gp195
A5W	QLX21_gp225	17149	17322	-	gpORF022	clustering group_0534	accessory	OPT_SA02_00990	N/A	OPT_SX11_01045	QLX31_gp042	ST812_041	QLX30_gp039	QLX21_gp225	QLX32_gp042	G1ORF245	F360_gp040	QLX43_gp035	QLX45_gp198	QLX46_gp175	QLX44_gp206	QLX23_gp208	F867_gp088	CPT_phageK_gp227	OZ71_gp034	QLX33_gp041	P108_0158	QLX34_gp040	AVU41_gp026	CF75_gp021	X600_gp171	X577_gp141	QLX37_gp072	X920_gp163	QLX29_gp041	QLX38_gp210
OPT-SC01	OPT_SC01_01040	141711	141884	+	hypothetical protein	clustering group_0535	unique	N/A	OPT_SC01_01040	N/A	N/A	N/A	N/A	N/A	N/A	N/A	N/A	N/A	N/A	N/A	N/A	N/A	N/A	N/A	N/A	N/A	N/A	N/A	N/A	N/A	N/A	N/A	N/A	N/A	N/A	N/A
OPT-SC01	OPT_SC01_00180	18023	18196	-	hypothetical protein	clustering group_0536	unique	N/A	OPT_SC01_00180	N/A	N/A	N/A	N/A	N/A	N/A	N/A	N/A	N/A	N/A	N/A	N/A	N/A	N/A	N/A	N/A	N/A	N/A	N/A	N/A	N/A	N/A	N/A	N/A	N/A	N/A	N/A
OPT-SA02	OPT_SA02_00110	8496	8666	-	hypothetical protein	clustering group_0537	unique	OPT_SA02_00110	N/A	N/A	N/A	N/A	N/A	N/A	N/A	N/A	N/A	N/A	N/A	N/A	N/A	N/A	N/A	N/A	N/A	N/A	N/A	N/A	N/A	N/A	N/A	N/A	N/A	N/A	N/A	N/A
G1	G1ORF247	103216	103386	-	ORF247	clustering group_0538	unique	N/A	N/A	N/A	N/A	N/A	N/A	N/A	N/A	G1ORF247	N/A	N/A	N/A	N/A	N/A	N/A	N/A	N/A	N/A	N/A	N/A	N/A	N/A	N/A	N/A	N/A	N/A	N/A	N/A	N/A
IME-SA1	QLX43_gp050	122885	123055	-	hypothetical protein	clustering group_0539	unique	N/A	N/A	N/A	N/A	N/A	N/A	N/A	N/A	N/A	N/A	QLX43_gp050	N/A	N/A	N/A	N/A	N/A	N/A	N/A	N/A	N/A	N/A	N/A	N/A	N/A	N/A	N/A	N/A	N/A	N/A
MCE-2014	OZ71_gp014	6910	7077	+	hypothetical protein	clustering group_0540	unique	N/A	N/A	N/A	N/A	N/A	N/A	N/A	N/A	N/A	N/A	N/A	N/A	N/A	N/A	N/A	N/A	N/A	OZ71_gp014	N/A	N/A	N/A	N/A	N/A	N/A	N/A	N/A	N/A	N/A	N/A
G15	F360_gp101	59017	59181	+	hypothetical protein	clustering group_0541	accessory	OPT_SA02_00685	N/A	OPT_SX11_00750	N/A	N/A	N/A	N/A	N/A	N/A	F360_gp101	N/A	N/A	N/A	N/A	N/A	F867_gp146	N/A	N/A	N/A	P108_0220	N/A	N/A	CF75_gp082	X600_gp112	X577_gp081	N/A	N/A	N/A	N/A
G1	G1ORF256	115427	115591	-	RinB-like transcriptional activator	clustering group_0542	accessory	OPT_SA02_00970	N/A	OPT_SX11_01025	QLX31_gp046	ST812_045	QLX30_gp043	QLX21_gp221	QLX32_gp046	G1ORF256	F360_gp044	QLX43_gp031	QLX45_gp194	QLX46_gp179	QLX44_gp202	QLX23_gp204	F867_gp092	CPT_phageK_gp223	OZ71_gp038	QLX33_gp045	P108_0162	QLX34_gp044	AVU41_gp030	CF75_gp025	X600_gp167	X577_gp137	QLX37_gp067	X920_gp159	QLX29_gp045	QLX38_gp206
phiSA12	CF75_gp207	141694	141858	+	hypothetical protein	clustering group_0543	accessory	OPT_SA02_00015	N/A	OPT_SX11_00080	N/A	N/A	N/A	N/A	N/A	N/A	F360_gp010	N/A	N/A	N/A	N/A	N/A	F867_gp064	N/A	OZ71_gp009	N/A	P108_0132	N/A	AVU41_gp212	CF75_gp207	X600_gp193	X577_gp166	N/A	N/A	N/A	N/A
OPT-SC01	OPT_SC01_00200	19841	20005	-	hypothetical protein	clustering group_0544	unique	N/A	OPT_SC01_00200	N/A	N/A	N/A	N/A	N/A	N/A	N/A	N/A	N/A	N/A	N/A	N/A	N/A	N/A	N/A	N/A	N/A	N/A	N/A	N/A	N/A	N/A	N/A	N/A	N/A	N/A	N/A
phiIPLA-RODI	AVU41_gp002	575	739	+	terminal repeat-encoded protein	clustering group_0545	accessory	N/A	N/A	N/A	N/A	N/A	N/A	N/A	N/A	N/A	N/A	N/A	N/A	N/A	N/A	N/A	N/A	N/A	N/A	N/A	N/A	N/A	AVU41_gp002	N/A	X600_gp189	X577_gp162	N/A	N/A	N/A	N/A
MCE-2014	OZ71_gp011	6189	6353	+	hypothetical protein	clustering group_0546	unique	N/A	N/A	N/A	N/A	N/A	N/A	N/A	N/A	N/A	N/A	N/A	N/A	N/A	N/A	N/A	N/A	N/A	OZ71_gp011	N/A	N/A	N/A	N/A	N/A	N/A	N/A	N/A	N/A	N/A	N/A
Fi200W	QLX32_gp054	23826	23987	-	hypothetical protein	clustering group_0547	accessory	OPT_SA02_00930	N/A	OPT_SX11_00985	QLX31_gp054	ST812_054	QLX30_gp051	QLX21_gp213	QLX32_gp054	G1ORF259	F360_gp052	QLX43_gp023	QLX45_gp186	QLX46_gp187	QLX44_gp194	QLX23_gp196	F867_gp100	CPT_phageK_gp214	OZ71_gp046	QLX33_gp053	P108_0170	QLX34_gp052	AVU41_gp038	CF75_gp033	X600_gp159	X577_gp129	QLX37_gp060	X920_gp151	QLX29_gp053	QLX38_gp198
OPT-SA02	OPT_SA02_00145	10935	11096	-	hypothetical protein	clustering group_0548	unique	OPT_SA02_00145	N/A	N/A	N/A	N/A	N/A	N/A	N/A	N/A	N/A	N/A	N/A	N/A	N/A	N/A	N/A	N/A	N/A	N/A	N/A	N/A	N/A	N/A	N/A	N/A	N/A	N/A	N/A	N/A
OPT-SC01	OPT_SC01_00240	23852	24013	-	hypothetical protein	clustering group_0549	unique	N/A	OPT_SC01_00240	N/A	N/A	N/A	N/A	N/A	N/A	N/A	N/A	N/A	N/A	N/A	N/A	N/A	N/A	N/A	N/A	N/A	N/A	N/A	N/A	N/A	N/A	N/A	N/A	N/A	N/A	N/A
JD007	F867_gp052	89672	89833	-	hypothetical protein	clustering group_0550	unique	N/A	N/A	N/A	N/A	N/A	N/A	N/A	N/A	N/A	N/A	N/A	N/A	N/A	N/A	N/A	F867_gp052	N/A	N/A	N/A	N/A	N/A	N/A	N/A	N/A	N/A	N/A	N/A	N/A	N/A
G15	F360_gp005	2231	2389	+	TreN-like membrane protein	clustering group_0551	accessory	OPT_SA02_00040	OPT_SC01_00030	OPT_SX11_00105	QLX31_gp014&QLX31_gp226	ST812_014	QLX30_gp206&QLX30_gp014	QLX21_gp014&QLX21_gp041	QLX32_gp226&QLX32_gp014	N/A	F360_gp005	N/A	N/A	N/A	N/A	QLX23_gp146	F867_gp171	CPT_phageK_gp040&CPT_phageK_gp014	N/A	QLX33_gp014&QLX33_gp226	N/A	QLX34_gp225&QLX34_gp014	AVU41_gp207	N/A	N/A	X577_gp172	QLX37_gp099	N/A	QLX29_gp225&QLX29_gp014	QLX38_gp014
ISP	QLX23_gp038	39663	39821	+	hypothetical protein	clustering group_0552	accessory	N/A	N/A	N/A	QLX31_gp121	ST812_124	QLX30_gp119	QLX21_gp146	QLX32_gp121	G1ORF262	F360_gp118	QLX43_gp163	QLX45_gp119	QLX46_gp045	QLX44_gp123	QLX23_gp038	F867_gp163	CPT_phageK_gp147	N/A	QLX33_gp121	N/A	QLX34_gp120	AVU41_gp105	N/A	N/A	N/A	N/A	X920_gp084	QLX29_gp120	QLX38_gp127
SA5	QLX37_gp127	78707	78865	-	hypothetical protein	clustering group_0553	accessory	N/A	N/A	N/A	QLX31_gp197	ST812_205	N/A	QLX21_gp070	QLX32_gp197	G1ORF263	N/A	QLX43_gp086	N/A	N/A	N/A	QLX23_gp116	F867_gp035	CPT_phageK_gp069	N/A	QLX33_gp197	N/A	QLX34_gp196	N/A	CF75_gp176	X600_gp020	N/A	QLX37_gp127	X920_gp036	QLX29_gp196	QLX38_gp049
OPT-SX11	OPT_SX11_00275	20868	21026	-	hypothetical protein	clustering group_0554	unique	N/A	N/A	OPT_SX11_00275	N/A	N/A	N/A	N/A	N/A	N/A	N/A	N/A	N/A	N/A	N/A	N/A	N/A	N/A	N/A	N/A	N/A	N/A	N/A	N/A	N/A	N/A	N/A	N/A	N/A	N/A
OPT-SX11	OPT_SX11_00665	71336	71494	-	hypothetical protein	clustering group_0555	unique	N/A	N/A	OPT_SX11_00665	N/A	N/A	N/A	N/A	N/A	N/A	N/A	N/A	N/A	N/A	N/A	N/A	N/A	N/A	N/A	N/A	N/A	N/A	N/A	N/A	N/A	N/A	N/A	N/A	N/A	N/A
OPT-SC01	OPT_SC01_00965	134960	135118	+	hypothetical protein	clustering group_0556	unique	N/A	OPT_SC01_00965	N/A	N/A	N/A	N/A	N/A	N/A	N/A	N/A	N/A	N/A	N/A	N/A	N/A	N/A	N/A	N/A	N/A	N/A	N/A	N/A	N/A	N/A	N/A	N/A	N/A	N/A	N/A
S25-3	X600_gp007	136446	136601	+	hypothetical protein	clustering group_0557	accessory	N/A	N/A	N/A	N/A	N/A	N/A	N/A	N/A	N/A	N/A	N/A	N/A	N/A	N/A	N/A	F867_gp048	N/A	N/A	N/A	N/A	N/A	N/A	N/A	X600_gp007	N/A	N/A	N/A	N/A	N/A
P108	P108_0073	62074	62226	+	hypothetical protein	clustering group_0558	unique	N/A	N/A	N/A	N/A	N/A	N/A	N/A	N/A	N/A	N/A	N/A	N/A	N/A	N/A	N/A	N/A	N/A	N/A	N/A	P108_0073	N/A	N/A	N/A	N/A	N/A	N/A	N/A	N/A	N/A
MCE-2014	OZ71_gp098	61866	62018	+	hypothetical protein	clustering group_0559	unique	N/A	N/A	N/A	N/A	N/A	N/A	N/A	N/A	N/A	N/A	N/A	N/A	N/A	N/A	N/A	N/A	N/A	OZ71_gp098	N/A	N/A	N/A	N/A	N/A	N/A	N/A	N/A	N/A	N/A	N/A
IME-SA119	QLX46_gp137	45782	45934	-	hypothetical protein	clustering group_0560	unique	N/A	N/A	N/A	N/A	N/A	N/A	N/A	N/A	N/A	N/A	N/A	N/A	QLX46_gp137	N/A	N/A	N/A	N/A	N/A	N/A	N/A	N/A	N/A	N/A	N/A	N/A	N/A	N/A	N/A	N/A
OPT-SC01	OPT_SC01_01025	140000	140149	+	hypothetical protein	clustering group_0561	unique	N/A	OPT_SC01_01025	N/A	N/A	N/A	N/A	N/A	N/A	N/A	N/A	N/A	N/A	N/A	N/A	N/A	N/A	N/A	N/A	N/A	N/A	N/A	N/A	N/A	N/A	N/A	N/A	N/A	N/A	N/A
phiIPLA-RODI	AVU41_gp208	139724	139870	+	hypothetical protein	clustering group_0562	unique	N/A	N/A	N/A	N/A	N/A	N/A	N/A	N/A	N/A	N/A	N/A	N/A	N/A	N/A	N/A	N/A	N/A	N/A	N/A	N/A	N/A	AVU41_gp208	N/A	N/A	N/A	N/A	N/A	N/A	N/A
G1	G1ORF285	21579	21722	+	ORF285	clustering group_0563	unique	N/A	N/A	N/A	N/A	N/A	N/A	N/A	N/A	G1ORF285	N/A	N/A	N/A	N/A	N/A	N/A	N/A	N/A	N/A	N/A	N/A	N/A	N/A	N/A	N/A	N/A	N/A	N/A	N/A	N/A
SA5	QLX37_gp010	12411	12554	-	hypothetical protein	clustering group_0564	unique	N/A	N/A	N/A	N/A	N/A	N/A	N/A	N/A	N/A	N/A	N/A	N/A	N/A	N/A	N/A	N/A	N/A	N/A	N/A	N/A	N/A	N/A	N/A	N/A	N/A	QLX37_gp010	N/A	N/A	N/A
A5W	QLX21_gp092	123843	123986	+	MbpY	clustering group_0565	unique	N/A	N/A	N/A	N/A	N/A	N/A	QLX21_gp092	N/A	N/A	N/A	N/A	N/A	N/A	N/A	N/A	N/A	N/A	N/A	N/A	N/A	N/A	N/A	N/A	N/A	N/A	N/A	N/A	N/A	N/A
P108	P108_0221	138016	138156	+	hypothetical protein	clustering group_0566	accessory	N/A	N/A	N/A	QLX31_gp104	ST812_106	N/A	QLX21_gp163	N/A	G1ORF293	F360_gp102	QLX43_gp181	QLX45_gp135	QLX46_gp029	QLX44_gp141	QLX23_gp021	F867_gp147	CPT_phageK_gp164	OZ71_gp096	QLX33_gp104	P108_0221	N/A	AVU41_gp088	N/A	X600_gp111	X577_gp080	N/A	X920_gp101	QLX29_gp103	QLX38_gp145
A3R	QLX30_gp102	60519	60659	+	hypothetical protein	clustering group_0567	accessory	N/A	N/A	N/A	N/A	N/A	QLX30_gp102	N/A	QLX32_gp104	N/A	N/A	N/A	N/A	N/A	N/A	N/A	N/A	N/A	N/A	N/A	N/A	QLX34_gp103	N/A	N/A	N/A	N/A	N/A	N/A	N/A	N/A
OPT-SA02	OPT_SA02_00020	1245	1382	-	hypothetical protein	clustering group_0568	unique	OPT_SA02_00020	N/A	N/A	N/A	N/A	N/A	N/A	N/A	N/A	N/A	N/A	N/A	N/A	N/A	N/A	N/A	N/A	N/A	N/A	N/A	N/A	N/A	N/A	N/A	N/A	N/A	N/A	N/A	N/A
G1	G1ORF309	121181	121318	-	ORF309	clustering group_0569	unique	N/A	N/A	N/A	N/A	N/A	N/A	N/A	N/A	G1ORF309	N/A	N/A	N/A	N/A	N/A	N/A	N/A	N/A	N/A	N/A	N/A	N/A	N/A	N/A	N/A	N/A	N/A	N/A	N/A	N/A
IME-SA2	QLX44_gp031	131561	131698	+	hypothetical protein	clustering group_0570	unique	N/A	N/A	N/A	N/A	N/A	N/A	N/A	N/A	N/A	N/A	N/A	N/A	N/A	QLX44_gp031	N/A	N/A	N/A	N/A	N/A	N/A	N/A	N/A	N/A	N/A	N/A	N/A	N/A	N/A	N/A
S25-3	X600_gp194	5935	6072	+	hypothetical protein	clustering group_0571	accessory	N/A	N/A	N/A	N/A	N/A	N/A	N/A	N/A	N/A	N/A	N/A	N/A	N/A	N/A	N/A	N/A	N/A	N/A	N/A	N/A	N/A	N/A	N/A	X600_gp194	X577_gp167	N/A	N/A	N/A	N/A
phiSA12	CF75_gp083	52644	52781	+	hypothetical protein	clustering group_0572	unique	N/A	N/A	N/A	N/A	N/A	N/A	N/A	N/A	N/A	N/A	N/A	N/A	N/A	N/A	N/A	N/A	N/A	N/A	N/A	N/A	N/A	N/A	CF75_gp083	N/A	N/A	N/A	N/A	N/A	N/A
OPT-SC01	OPT_SC01_00260	25787	25921	-	hypothetical protein	clustering group_0573	unique	N/A	OPT_SC01_00260	N/A	N/A	N/A	N/A	N/A	N/A	N/A	N/A	N/A	N/A	N/A	N/A	N/A	N/A	N/A	N/A	N/A	N/A	N/A	N/A	N/A	N/A	N/A	N/A	N/A	N/A	N/A
G1	G1ORF312	100442	100576	-	ORF312	clustering group_0574	accessory	N/A	N/A	N/A	N/A	N/A	N/A	N/A	N/A	G1ORF312	N/A	N/A	N/A	N/A	N/A	QLX23_gp144	N/A	N/A	N/A	N/A	N/A	N/A	N/A	N/A	N/A	N/A	N/A	N/A	N/A	N/A
G1	G1ORF311	21441	21575	+	ORF311	clustering group_0575	unique	N/A	N/A	N/A	N/A	N/A	N/A	N/A	N/A	G1ORF311	N/A	N/A	N/A	N/A	N/A	N/A	N/A	N/A	N/A	N/A	N/A	N/A	N/A	N/A	N/A	N/A	N/A	N/A	N/A	N/A
676Z	QLX31_gp227	146166	146297	+	TreO	clustering group_0576	accessory	N/A	OPT_SC01_00035	N/A	QLX31_gp015&QLX31_gp227	ST812_015	N/A	QLX21_gp040&QLX21_gp015	QLX32_gp227&QLX32_gp015	G1ORF297	N/A	QLX43_gp059	QLX45_gp026	QLX46_gp151	QLX44_gp017	QLX23_gp147	F867_gp004	CPT_phageK_gp015&CPT_phageK_gp039	OZ71_gp006	QLX33_gp015&QLX33_gp227	N/A	QLX34_gp015&QLX34_gp226	N/A	N/A	N/A	N/A	QLX37_gp098	N/A	QLX29_gp015&QLX29_gp226	QLX38_gp015
JD007	F867_gp065	82260	82391	-	hypothetical protein	clustering group_0577	unique	N/A	N/A	N/A	N/A	N/A	N/A	N/A	N/A	N/A	N/A	N/A	N/A	N/A	N/A	N/A	F867_gp065	N/A	N/A	N/A	N/A	N/A	N/A	N/A	N/A	N/A	N/A	N/A	N/A	N/A
G15	F360_gp132	96882	97007	-	hypothetical protein	clustering group_0578	unique	N/A	N/A	N/A	N/A	N/A	N/A	N/A	N/A	N/A	F360_gp132	N/A	N/A	N/A	N/A	N/A	N/A	N/A	N/A	N/A	N/A	N/A	N/A	N/A	N/A	N/A	N/A	N/A	N/A	N/A
Sb-1	X920_gp001	3	128	+	hypothetical protein	clustering group_0579	accessory	N/A	N/A	N/A	N/A	N/A	N/A	N/A	N/A	N/A	N/A	N/A	N/A	N/A	N/A	N/A	N/A	N/A	N/A	QLX33_gp231	N/A	N/A	N/A	N/A	N/A	N/A	N/A	X920_gp001	N/A	N/A
OPT-SC01	OPT_SC01_00075	7465	7590	+	hypothetical protein	clustering group_0580	unique	N/A	OPT_SC01_00075	N/A	N/A	N/A	N/A	N/A	N/A	N/A	N/A	N/A	N/A	N/A	N/A	N/A	N/A	N/A	N/A	N/A	N/A	N/A	N/A	N/A	N/A	N/A	N/A	N/A	N/A	N/A
P4W	QLX34_gp190	130568	130684	+	hypothetical protein	clustering group_0581	accessory	OPT_SA02_00270	N/A	OPT_SX11_00335	QLX31_gp191	ST812_193	N/A	QLX21_gp076	QLX32_gp191	G1ORF362	F360_gp184	QLX43_gp091	QLX45_gp048	QLX46_gp116	QLX44_gp050	QLX23_gp110	F867_gp023	CPT_phageK_gp081	N/A	QLX33_gp191	P108_0086	QLX34_gp190	N/A	N/A	N/A	N/A	QLX37_gp134	N/A	QLX29_gp190	QLX38_gp056
MCE-2014	OZ71_gp192	137170	137286	+	hypothetical protein	clustering group_0582	unique	N/A	N/A	N/A	N/A	N/A	N/A	N/A	N/A	N/A	N/A	N/A	N/A	N/A	N/A	N/A	N/A	N/A	OZ71_gp192	N/A	N/A	N/A	N/A	N/A	N/A	N/A	N/A	N/A	N/A	N/A
IME-SA118	QLX45_gp021	9657	9773	-	hypothetical protein	clustering group_0583	unique	N/A	N/A	N/A	N/A	N/A	N/A	N/A	N/A	N/A	N/A	N/A	QLX45_gp021	N/A	N/A	N/A	N/A	N/A	N/A	N/A	N/A	N/A	N/A	N/A	N/A	N/A	N/A	N/A	N/A	N/A
phiIPLA-RODI	AVU41_gp188	131604	131720	+	hypothetical protein	clustering group_0584	unique	N/A	N/A	N/A	N/A	N/A	N/A	N/A	N/A	N/A	N/A	N/A	N/A	N/A	N/A	N/A	N/A	N/A	N/A	N/A	N/A	N/A	AVU41_gp188	N/A	N/A	N/A	N/A	N/A	N/A	N/A
G1	G1ORF388	63002	63112	+	ORF388	clustering group_0585	unique	N/A	N/A	N/A	N/A	N/A	N/A	N/A	N/A	G1ORF388	N/A	N/A	N/A	N/A	N/A	N/A	N/A	N/A	N/A	N/A	N/A	N/A	N/A	N/A	N/A	N/A	N/A	N/A	N/A	N/A
G1	G1ORF437	112758	112862	-	ORF437	clustering group_0586	accessory	OPT_SA02_01005	N/A	OPT_SX11_01060	QLX31_gp039	ST812_038	QLX30_gp036	QLX21_gp228	QLX32_gp039	G1ORF437	F360_gp037	N/A	N/A	N/A	N/A	QLX23_gp211	N/A	N/A	N/A	QLX33_gp038	N/A	QLX34_gp037	N/A	N/A	N/A	N/A	QLX37_gp075	N/A	QLX29_gp038	QLX38_gp213
OPT-SC01	OPT_SC01_00165	17181	17285	-	hypothetical protein	clustering group_0587	unique	N/A	OPT_SC01_00165	N/A	N/A	N/A	N/A	N/A	N/A	N/A	N/A	N/A	N/A	N/A	N/A	N/A	N/A	N/A	N/A	N/A	N/A	N/A	N/A	N/A	N/A	N/A	N/A	N/A	N/A	N/A
SA5	QLX37_gp113	72328	72429	-	hypothetical protein	clustering group_0588	accessory	N/A	N/A	N/A	QLX31_gp212	N/A	QLX30_gp192	QLX21_gp055	QLX32_gp212	G1ORF445	N/A	N/A	N/A	N/A	N/A	QLX23_gp131	N/A	N/A	N/A	QLX33_gp212	N/A	QLX34_gp211	N/A	N/A	N/A	N/A	QLX37_gp113	N/A	QLX29_gp211	QLX38_gp034
OPT-SA02	OPT_SA02_00120	9705	9806	-	hypothetical protein	clustering group_0589	unique	OPT_SA02_00120	N/A	N/A	N/A	N/A	N/A	N/A	N/A	N/A	N/A	N/A	N/A	N/A	N/A	N/A	N/A	N/A	N/A	N/A	N/A	N/A	N/A	N/A	N/A	N/A	N/A	N/A	N/A	N/A
G1	G1ORF450	103935	104036	+	ORF450	clustering group_0590	unique	N/A	N/A	N/A	N/A	N/A	N/A	N/A	N/A	G1ORF450	N/A	N/A	N/A	N/A	N/A	N/A	N/A	N/A	N/A	N/A	N/A	N/A	N/A	N/A	N/A	N/A	N/A	N/A	N/A	N/A
OPT-SC01	OPT_SC01_00905	130353	130442	+	hypothetical protein	clustering group_0591	unique	N/A	OPT_SC01_00905	N/A	N/A	N/A	N/A	N/A	N/A	N/A	N/A	N/A	N/A	N/A	N/A	N/A	N/A	N/A	N/A	N/A	N/A	N/A	N/A	N/A	N/A	N/A	N/A	N/A	N/A	N/A
G15	F360_gp190	130127	130216	+	hypothetical protein	clustering group_0592	unique	N/A	N/A	N/A	N/A	N/A	N/A	N/A	N/A	N/A	F360_gp190	N/A	N/A	N/A	N/A	N/A	N/A	N/A	N/A	N/A	N/A	N/A	N/A	N/A	N/A	N/A	N/A	N/A	N/A	N/A
MSA6	QLX33_gp187	130179	130253	+	PufC	clustering group_0593	accessory	N/A	N/A	N/A	QLX31_gp187	ST812_189	N/A	QLX21_gp080	QLX32_gp187	N/A	N/A	N/A	N/A	N/A	N/A	QLX23_gp105	N/A	N/A	N/A	QLX33_gp187	N/A	QLX34_gp186	N/A	N/A	N/A	N/A	QLX37_gp138	N/A	QLX29_gp186	N/A
ISP	QLX23_gp104	85477	85545	+	hypothetical protein	clustering group_0594	accessory	N/A	N/A	N/A	QLX31_gp186	ST812_188	N/A	QLX21_gp081	QLX32_gp186	N/A	N/A	N/A	N/A	N/A	N/A	QLX23_gp104	N/A	N/A	N/A	QLX33_gp186	N/A	QLX34_gp185	N/A	N/A	N/A	N/A	N/A	N/A	QLX29_gp185	N/A
Fi200W	QLX32_gp169	125270	125332	+	PufA	clustering group_0595	accessory	N/A	N/A	N/A	QLX31_gp169	ST812_172	QLX30_gp167	QLX21_gp098	QLX32_gp169	N/A	N/A	N/A	N/A	N/A	N/A	QLX23_gp088	N/A	N/A	N/A	QLX33_gp169	N/A	QLX34_gp168	N/A	N/A	N/A	N/A	N/A	N/A	QLX29_gp168	N/A
*N/A not available.

## Sheet: Table S8
TABLE S8. The results of domain investigation of the three newly isolated bacteriophage-derived endolysin.
The column, "Endolysin" refers to isolated bacteriophage-derived endolysin.
The column, "Analysis" indicates the database that is the source of information on the domain analysis of bacteriophage-derived endolysin.
The next column, "Domain Identifier" is a specific identifier of the domain provided by the database used for domain analysis.
The next column, "Domain Name" is the domain name provided by the analysis.
The next column, "InterPro ID" is the InterPro identifier that integrates domain analysis.
The next column, "Start" is the start position of the domain in the protein sequence.
The next column, "End" is the end position of the domain within the protein sequence.
The next column, "E-value" is the E-value of the predicted domain in the protein sequence.
The next column, "Confidence" identifies the confidence of the domain prediction (High: E-value ≤ 1e-10; Moderate: E-value > 1e-10 and ≤ 1e-4; Low: E-value > 1e-4).
Endolysin	Domain analysis	Domain identifer	Domain name	Interpro ID	Start	End	E-value	Confidence
OPT_SA02_00845	Gene3D	G3DSA:3.40.80.10	N-acetylmuramoyl-L-alanine amidase/PGRP domain superfamily	IPR036505	1	173	2e-47	High
	SUPERFAMILY	SSF55846	N-acetylmuramoyl-L-alanine amidase/PGRP domain superfamily	IPR036505	5	169	1.15e-25	High
	CDD	cd06583	N-acetylmuramoyl-L-alanine amidase domain	IPR002502	7	135	7.26761e-14	High
	Pfam	PF01510	N-acetylmuramoyl-L-alanine amidase domain	IPR002502	5	134	5.7e-08	High
	SMART	SM00644	N-acetylmuramoyl-L-alanine amidase domain	IPR002502	1	149	2.4e-17	High
	SMART	SM00287	SH3-like domain, bacterial-type	IPR003646	212	281	0.00013	Moderate
	Pfam	PF08460	SH3-like domain, bacterial-type	IPR003646	209	275	3.4e-18	High
OPT_SC01_00325	Gene3D	G3DSA:3.40.80.10	N-acetylmuramoyl-L-alanine amidase/PGRP domain superfamily	IPR036505	1	87	4.2e-17	High
	SUPERFAMILY	SSF55846	N-acetylmuramoyl-L-alanine amidase/PGRP domain superfamily	IPR036505	5	83	3.74e-06	High
	SMART	SM00287	SH3-like domain, bacterial-type	IPR003646	126	195	0.00019	Moderate
	Pfam	PF08460	SH3-like domain, bacterial-type	IPR003646	123	189	4.5e-18	High
OPT_SX11_00900	SMART	SM00287	SH3-like domain, bacterial-type	IPR003646	412	481	0.00013	Moderate
	SMART	SM00644	N-acetylmuramoyl-L-alanine amidase domain	IPR002502	196	349	1.8e-20	High
	Pfam	PF05257	CHAP domain	IPR007921	46	136	3.9e-07	High
	ProSiteProfiles	PS50911	CHAP domain	IPR007921	29	160	24.2751	Low
	Gene3D	G3DSA:3.40.80.10	N-acetylmuramoyl-L-alanine amidase/PGRP domain superfamily	IPR036505	189	373	2.7e-50	High
	SUPERFAMILY	SSF55846	N-acetylmuramoyl-L-alanine amidase/PGRP domain superfamily	IPR036505	197	369	8e-26	High
	CDD	cd06583	N-acetylmuramoyl-L-alanine amidase domain	IPR002502	207	335	1.49378e-13	High
	Pfam	PF08460	SH3-like domain, bacterial-type	IPR003646	409	475	7.7e-18	High
	SUPERFAMILY	SSF54001	Papain-like cysteine peptidase superfamily	IPR038765	47	153	8.44e-16	High
	Pfam	PF01510	N-acetylmuramoyl-L-alanine amidase domain	IPR002502	205	334	1.7e-07	High
